# Supplementary material for: A single nucleotide mutation in GID1c disrupts its interaction with DELLA1 and causes a GA‐insensitive dwarf phenotype in peach
Source: Plant Biotechnol J. 2019 Mar 6;17(9):1723–35. doi: 10.1111/pbi.13094 (PMC6686139; doi:10.1111/pbi.13094)
Supplement: Supplementary file 2 — Table S3 The 2198 DEGs discovered in the transcriptomes of shoot tips from ‘FHSXT’ compared to ‘QMH’. [file PBI-17-1723-s001.xlsx]

## Sheet: Sheet1
Table S3 2198 DEGs discovered in transcriptomes of shoot tips from ‘FHSXT’ compared to ‘QMH’
Gene ID	F1_FPKM	F2_FPKM	F3_FPKM	Q1_FPKM	Q2_FPKM	Q3_FPKM	log2FoldChange(QS/FA)	Up/Down-Regulation	Pvalue	Nr Description	Cellular Component	Molecular Function	Biological Process	Kegg Orthology
Prupe.3G050500	195.23	231.12	237.88	0.04	0.07	0	-10.8573	Down	8.67984e-136	gi|595974008|ref|XP_007217742.1|//hypothetical protein PRUPE_ppa008127mg [Prunus persica]	NA	NA	NA	K11145//ribonuclease III family protein [EC:3.1.26.-]
Prupe.2G051300	27.47	29.82	28.2	0.02	0	0	-9.51646	Down	1.11212e-80	gi|645251669|ref|XP_008231781.1|//PREDICTED: uncharacterized protein LOC103330953 [Prunus mume]	NA	NA	NA	NA
Prupe.7G050700	111.88	63.85	72.15	0.13	0.13	0	-9.18832	Down	2.39512e-100	gi|595942016|ref|XP_007215893.1|//hypothetical protein PRUPE_ppa010658mg [Prunus persica]	NA	GO:0008422//beta-glucosidase activity;GO:0019865//immunoglobulin binding	GO:0006950//response to stress	K14297//nuclear pore complex protein Nup98-Nup96	Prupe.7G050700	gi|15222089|ref|NP_177641.1|	3.4e-65	pathogenesis-related protein 5 [Arabidopsis thaliana]
Prupe.7G197200	38.55	49.95	40.88	0.04	0.04	0.07	-8.99169	Down	3.01111e-121	gi|595832537|ref|XP_007206491.1|//hypothetical protein PRUPE_ppa019106mg, partial [Prunus persica]	NA	NA	NA	K14484//auxin-responsive protein IAA	Prupe.7G197200	gi|21554332|gb|AAM63439.1|	6.1e-14	unknown [Arabidopsis thaliana]
Prupe.1G183400	114.03	127.94	112.78	0.1	0.2	0.15	-8.96178	Down	1.43766e-130	gi|645231851|ref|XP_008222592.1|//PREDICTED: uncharacterized protein LOC103322455 [Prunus mume]	NA	NA	NA	NA
BGI_novel_G000547	68.78	53.15	53.34	0	0	0	-8.86266	Down	1.87513e-58	gi|645255141|ref|XP_008233362.1|//PREDICTED: protein IQ-DOMAIN 1 [Prunus mume]	NA	NA	NA	K14411//RNA-binding protein Musashi	BGI_novel_G000547	gi|145357576|ref|NP_568110.2|	8.3e-23	protein IQ-domain 2 [Arabidopsis thaliana]
BGI_novel_G000242	4.53	4.77	4.86	0	0	0	-8.58804	Down	2.10294e-54	gi|658027370|ref|XP_008349120.1|//PREDICTED: uncharacterized protein LOC103412315 [Malus domestica]	NA	NA	NA	K01528//dynamin GTPase [EC:3.6.5.5];K12447//UDP-sugar pyrophosphorylase [EC:2.7.7.64]	BGI_novel_G000242	gi|14475941|gb|AAK62788.1|AC027036_9	1.3e-135	polyprotein, putative [Arabidopsis thaliana]
BGI_novel_G000533	16.95	19.18	16.42	0.01	0.05	0.03	-8.55792	Down	1.6597e-116	gi|595862521|ref|XP_007211414.1|//hypothetical protein PRUPE_ppa003853mg [Prunus persica]	GO:0009705//plant-type vacuole membrane;GO:0009535//chloroplast thylakoid membrane;GO:0016021//integral component of membrane	GO:0022857//transmembrane transporter activity	GO:0055085//transmembrane transport	K08202//MFS transporter, OCT family, solute carrier family 22 (organic cation transporter), member 4/5	BGI_novel_G000533	gi|79409533|ref|NP_188702.2|	2.6e-21	organic cation/carnitine transporter4 [Arabidopsis thaliana]
Prupe.2G051200	10.41	14.92	11.93	0.02	0	0	-8.39654	Down	4.69695e-64	gi|596040861|ref|XP_007220026.1|//hypothetical protein PRUPE_ppb025364mg, partial [Prunus persica];gi|764638404|ref|XP_004306455.2|//PREDICTED: uncharacterized protein LOC101296999 [Fragaria vesca subsp. vesca]	NA	NA	NA	K11838//ubiquitin carboxyl-terminal hydrolase 7 [EC:3.4.19.12]	Prupe.2G051200	gi|186520708|ref|NP_001119179.1|	3.8e-25	ubiquitin carboxyl-terminal hydrolase 12 [Arabidopsis thaliana]
Prupe.4G046400	13.36	16.27	12.44	0	0.02	0	-8.21719	Down	1.46249e-54	gi|645234223|ref|XP_008223713.1|//PREDICTED: uncharacterized protein LOC103323494 [Prunus mume];gi|645237082|ref|XP_008225041.1|//PREDICTED: uncharacterized protein LOC103324727 [Prunus mume]	NA	NA	NA	NA
BGI_novel_G000488	10.1	13.88	9.75	0	0.02	0	-8.05108	Down	3.34017e-51	NA	NA	NA	NA	NA
BGI_novel_G000432	6.63	10.3	7.41	0	0	0	-8.02584	Down	8.69665e-45	gi|595823689|ref|XP_007205109.1|//hypothetical protein PRUPE_ppa004757mg [Prunus persica]	GO:0016021//integral component of membrane	NA	NA	K18789//xylogalacturonan beta-1,3-xylosyltransferase [EC:2.4.2.41]	BGI_novel_G000432	gi|334187794|ref|NP_197526.5|	9.5e-18	Exostosin family protein [Arabidopsis thaliana]
BGI_novel_G000501	16.51	19.05	15.05	0	0	0	-7.98226	Down	1.1943e-44	gi|596053103|ref|XP_007220740.1|//hypothetical protein PRUPE_ppa023598mg [Prunus persica]	NA	GO:0005488//binding	NA	NA
Prupe.1G094800	10.04	13.29	10.43	0	0	0	-7.70936	Down	1.28647e-40	gi|764575658|ref|XP_011463109.1|//PREDICTED: glutamate receptor 2.8-like isoform X2 [Fragaria vesca subsp. vesca]	NA	NA	NA	K05387//glutamate receptor, ionotropic, plant	Prupe.1G094800	gi|3482941|gb|AAC33239.1|	1e-08	putative ligand-gated ion channel protein [Arabidopsis thaliana]
BGI_novel_G000632	33.73	34.95	35.04	0.12	0.16	0.04	-7.69736	Down	6.65391e-85	gi|595813196|ref|XP_007203543.1|//hypothetical protein PRUPE_ppb010572mg [Prunus persica]	NA	NA	NA	NA
BGI_novel_G000548	22.72	21.67	19.94	0	0	0	-7.61046	Down	2.24358e-39	gi|645255141|ref|XP_008233362.1|//PREDICTED: protein IQ-DOMAIN 1 [Prunus mume]	NA	NA	NA	K14411//RNA-binding protein Musashi	BGI_novel_G000548	gi|7413581|emb|CAB86071.1|	4e-22	putative protein [Arabidopsis thaliana]
Prupe.6G161800	11.94	9.65	7.79	0	0	0	-7.48532	Down	3.71145e-37	gi|595862920|ref|XP_007211488.1|//hypothetical protein PRUPE_ppa007678mg [Prunus persica]	NA	GO:0046914//transition metal ion binding;GO:0003824//catalytic activity	GO:0008152//metabolic process	K00083//cinnamyl-alcohol dehydrogenase [EC:1.1.1.195]	Prupe.6G161800	gi|598069|gb|AAA74746.1|	1.1e-119	cinnamyl-alcohol dehydrogenase, partial [Arabidopsis thaliana]
Prupe.8G078400	9.4	10.28	10.56	0.02	0.01	0.05	-7.47161	Down	1.90629e-78	gi|595801750|ref|XP_007201873.1|//hypothetical protein PRUPE_ppa009654mg [Prunus persica];gi|645219175|ref|XP_008234458.1|//PREDICTED: uncharacterized protein LOC103333404 [Prunus mume]	NA	GO:0016705//oxidoreductase activity, acting on paired donors, with incorporation or reduction of molecular oxygen;GO:0020037//heme binding;GO:0005506//iron ion binding;GO:0004497//monooxygenase activity	GO:0055114//oxidation-reduction process	K20562//biphenyl-4-hydroxylase	Prupe.8G078400	gi|18420492|ref|NP_568063.1|	1.8e-48	uncharacterized protein [Arabidopsis thaliana]
Prupe.4G284300	3.63	4.33	3.32	0	0.01	0.03	-7.42599	Down	7.53212e-47	gi|595906738|ref|XP_007214149.1|//hypothetical protein PRUPE_ppa018842mg [Prunus persica]	NA	GO:0043531//ADP binding	GO:0006952//defense response	K15078//structure-specific endonuclease subunit SLX1 [EC:3.6.1.-]	Prupe.4G284300	gi|15231862|ref|NP_188065.1|	3.2e-102	NB-ARC domain-containing disease resistance protein [Arabidopsis thaliana]
BGI_novel_G000263	8.22	9.52	8.14	0.04	0.02	0.02	-7.34326	Down	1.01974e-55	gi|596037096|ref|XP_007219747.1|//hypothetical protein PRUPE_ppa024157mg [Prunus persica]	NA	GO:0043531//ADP binding	GO:0006952//defense response	K19613//leucine-rich repeat protein SHOC2	BGI_novel_G000263	gi|7635470|emb|CAB88530.1|	1.4e-13	disease resistance protein-like [Arabidopsis thaliana]
Prupe.5G035600	7.82	11.41	6.72	0	0	0	-7.22375	Down	1.558e-33	NA	NA	NA	NA	NA
Prupe.4G234300	14.41	15.17	16.43	0	0	0	-7.19418	Down	6.31073e-34	gi|595885537|ref|XP_007213174.1|//hypothetical protein PRUPE_ppa026984mg, partial [Prunus persica]	NA	GO:0015036//disulfide oxidoreductase activity	GO:0019725//cellular homeostasis;GO:0018904//ether metabolic process	K03671//thioredoxin 1	Prupe.4G234300	gi|42563272|ref|NP_177802.2|	4e-25	thioredoxin Y1 [Arabidopsis thaliana]
BGI_novel_G000502	8.69	10.84	7.88	0	0	0	-7.19335	Down	8.43725e-34	gi|596053103|ref|XP_007220740.1|//hypothetical protein PRUPE_ppa023598mg [Prunus persica]	NA	GO:0005488//binding	NA	NA
BGI_novel_G000529	7.12	9.67	7.83	0.05	0.02	0.06	-7.17329	Down	1.79614e-73	gi|645234308|ref|XP_008223753.1|//PREDICTED: probable pre-mRNA-splicing factor ATP-dependent RNA helicase [Prunus mume]	NA	GO:0043565//sequence-specific DNA binding;GO:0003700//transcription factor activity, sequence-specific DNA binding	GO:0006355//regulation of transcription, DNA-templated	K12818//ATP-dependent RNA helicase DHX8/PRP22 [EC:3.6.4.13]	BGI_novel_G000529	gi|15231574|ref|NP_189288.1|	2.9e-12	probable pre-mRNA-splicing factor ATP-dependent RNA helicase [Arabidopsis thaliana]
Prupe.1G399100	26.43	27.01	23.59	0.08	0.12	0.2	-7.03335	Down	2.5128e-76	gi|567874335|ref|XP_006429757.1|//hypothetical protein CICLE_v10013251mg [Citrus clementina]	NA	NA	NA	NA
Prupe.7G163200	10.82	14.02	11.44	0	0	0	-7.00931	Down	1.20777e-31	gi|595808479|ref|XP_007202766.1|//hypothetical protein PRUPE_ppa013476mg [Prunus persica]	GO:0044424//intracellular part	GO:0015036//disulfide oxidoreductase activity	GO:0019725//cellular homeostasis;GO:0018904//ether metabolic process;GO:0006091//generation of precursor metabolites and energy;GO:0051234//establishment of localization	K03671//thioredoxin 1	Prupe.7G163200	gi|15230385|ref|NP_190672.1|	2.4e-52	thioredoxin H1 [Arabidopsis thaliana]
Prupe.4G251100	16.62	15.78	17.34	0	0	0	-6.90105	Down	2.02746e-30	gi|595890430|ref|XP_007213495.1|//hypothetical protein PRUPE_ppa022360mg [Prunus persica]	NA	NA	NA	NA
BGI_novel_G000589	6.3	8.52	5.31	0	0	0	-6.85996	Down	1.21927e-29	NA	NA	NA	NA	NA
BGI_novel_G000498	2.83	3.82	3.05	0	0.02	0	-6.7617	Down	9.90886e-33	gi|645243155|ref|XP_008227848.1|//PREDICTED: uncharacterized protein LOC103327315 [Prunus mume]	NA	NA	NA	NA
Prupe.5G038400	1.29	1.56	1.27	0.01	0.04	0	-6.73748	Down	1.5219e-36	gi|702388508|ref|XP_010065270.1|//PREDICTED: 26S proteasome non-ATPase regulatory subunit 14 homolog [Eucalyptus grandis];gi|658044574|ref|XP_008357951.1|//PREDICTED: uncharacterized protein LOC103421687 [Malus domestica]	NA	NA	NA	K03006//DNA-directed RNA polymerase II subunit RPB1 [EC:2.7.7.6];K03517//quinolinate synthase [EC:2.5.1.72];K01528//dynamin GTPase [EC:3.6.5.5];K03030//26S proteasome regulatory subunit N11;K12447//UDP-sugar pyrophosphorylase [EC:2.7.7.64]	Prupe.5G038400	gi|13991169|gb|AAK51235.1|AF287471_1	2.4e-260	polyprotein [Arabidopsis thaliana]
Prupe.1G007800	3.18	4.53	2.92	0.03	0	0	-6.66186	Down	3.92604e-31	gi|645236037|ref|XP_008224546.1|//PREDICTED: ankyrin repeat-containing protein At3g12360-like [Prunus mume]	NA	NA	NA	K03549//KUP system potassium uptake protein;K15502//serine/threonine-protein phosphatase 6 regulatory ankyrin repeat subunit A;K14794//ribosomal RNA-processing protein 12;K11592//endoribonuclease Dicer [EC:3.1.26.-];K17982//geranyllinalool synthase [EC:4.2.3.144]	Prupe.1G007800	gi|186520131|ref|NP_196093.2|	1e-40	Ankyrin-repeat containing protein [Arabidopsis thaliana]
BGI_novel_G000106	7.87	10.62	8.48	0	0	0.12	-6.57933	Down	3.76919e-34	gi|596299643|ref|XP_007227667.1|//hypothetical protein PRUPE_ppa025545mg, partial [Prunus persica]	NA	NA	NA	NA
BGI_novel_G000009	1.72	1.87	1.6	0	0	0	-6.50851	Down	3.81975e-26	gi|596138625|ref|XP_007222387.1|//hypothetical protein PRUPE_ppa006044mg [Prunus persica]	NA	GO:0003677//DNA binding	NA	NA	BGI_novel_G000009	gi|15235667|ref|NP_193069.1|	1.9e-29	S-adenosylmethionine-dependent methyltransferase domain-containing protein [Arabidopsis thaliana]
Prupe.7G106900	2.21	2.7	1.85	0.02	0.02	0	-6.47648	Down	1.26357e-32	gi|595816019|ref|XP_007203997.1|//hypothetical protein PRUPE_ppa001054mg [Prunus persica]	GO:0031224//intrinsic component of membrane;GO:0030313//cell envelope	GO:0005231//excitatory extracellular ligand-gated ion channel activity;GO:0008066//glutamate receptor activity	GO:0006810//transport;GO:0007166//cell surface receptor signaling pathway	K05387//glutamate receptor, ionotropic, plant	Prupe.7G106900	gi|42565836|ref|NP_190716.3|	0	glutamate receptor 3.6 [Arabidopsis thaliana]
BGI_novel_G000766	1.82	3.91	2.54	0.02	0	0	-6.47541	Down	3.80193e-28	gi|595862521|ref|XP_007211414.1|//hypothetical protein PRUPE_ppa003853mg [Prunus persica]	GO:0009705//plant-type vacuole membrane;GO:0009535//chloroplast thylakoid membrane;GO:0016021//integral component of membrane	GO:0022857//transmembrane transporter activity	GO:0055085//transmembrane transport	K08202//MFS transporter, OCT family, solute carrier family 22 (organic cation transporter), member 4/5	BGI_novel_G000766	gi|79409533|ref|NP_188702.2|	1.6e-21	organic cation/carnitine transporter4 [Arabidopsis thaliana]
Prupe.2G081200	6.98	6.37	5.27	0.12	0.02	0.05	-6.43553	Down	6.38312e-65	gi|596079489|ref|XP_007221263.1|//hypothetical protein PRUPE_ppa008654mg [Prunus persica];gi|596080054|ref|XP_007221275.1|//hypothetical protein PRUPE_ppa021693mg [Prunus persica];gi|645280428|ref|XP_008245179.1|//PREDICTED: uncharacterized protein LOC103343293 [Prunus mume]	GO:0016020//membrane;GO:0016021//integral component of membrane	NA	NA	K15502//serine/threonine-protein phosphatase 6 regulatory ankyrin repeat subunit A	Prupe.2G081200	gi|9293890|dbj|BAB01793.1|	5.6e-99	unnamed protein product [Arabidopsis thaliana]
Prupe.6G165100	9.23	8.12	8.25	0.09	0.09	0.07	-6.40286	Down	2.47836e-91	gi|645218724|ref|XP_008232112.1|//PREDICTED: G-type lectin S-receptor-like serine/threonine-protein kinase RLK1 [Prunus mume]	NA	NA	NA	K04733//interleukin-1 receptor-associated kinase 4 [EC:2.7.11.1];K00276//primary-amine oxidase [EC:1.4.3.21]	Prupe.6G165100	gi|166846|gb|AAA32857.1|	5.9e-122	receptor-like protein kinase [Arabidopsis thaliana]
Prupe.2G051400	6.16	8.35	6.58	0.09	0.03	0.03	-6.39498	Down	7.85081e-89	gi|645251522|ref|XP_008231722.1|//PREDICTED: exportin-7, partial [Prunus mume];gi|764622348|ref|XP_011468769.1|//PREDICTED: exportin-7 isoform X2 [Fragaria vesca subsp. vesca];gi|596047893|ref|XP_007220323.1|//hypothetical protein PRUPE_ppa001153m2g, partial [Prunus persica];gi|470141489|ref|XP_004306463.1|//PREDICTED: exportin-7 isoform X1 [Fragaria vesca subsp. vesca]	GO:0005643//nuclear pore;GO:0005622//intracellular;GO:0005737//cytoplasm	GO:0022892//substrate-specific transporter activity;GO:0008536//Ran GTPase binding;GO:0005049//nuclear export signal receptor activity	GO:0006886//intracellular protein transport;GO:0006611//protein export from nucleus;GO:0015031//protein transport	K18460//exportin-7	Prupe.2G051400	gi|30681279|ref|NP_196230.2|	6.9e-42	Importin-beta, N-terminal domain-containing protein [Arabidopsis thaliana]
BGI_novel_G000624	2.33	2.75	2.33	0	0	0.02	-6.35416	Down	5.31073e-28	gi|595806039|ref|XP_007202385.1|//hypothetical protein PRUPE_ppa009372mg [Prunus persica]	GO:0005623//cell	GO:0015035//protein disulfide oxidoreductase activity	GO:0006662//glycerol ether metabolic process;GO:0055114//oxidation-reduction process;GO:0045454//cell redox homeostasis	K00915//inositol-polyphosphate multikinase [EC:2.7.1.140 2.7.1.151];K01610//phosphoenolpyruvate carboxykinase (ATP) [EC:4.1.1.49]	BGI_novel_G000624	gi|21553994|gb|AAM63075.1|	1.8e-11	putative inositol hexaphosphate kinase [Arabidopsis thaliana]
BGI_novel_G000617	3.19	5.6	6.7	0.04	0.07	0.03	-6.35394	Down	5.22589e-50	NA	NA	NA	NA	K04733//interleukin-1 receptor-associated kinase 4 [EC:2.7.11.1]
BGI_novel_G000217	1.91	3.83	2.34	0	0	0.03	-6.32618	Down	1.13173e-26	gi|596040845|ref|XP_007220023.1|//hypothetical protein PRUPE_ppb025125mg, partial [Prunus persica]	NA	NA	NA	NA	BGI_novel_G000217	gi|18420939|ref|NP_568475.1|	7.8e-07	uncharacterized protein [Arabidopsis thaliana]
Prupe.4G109600	1.3	1.29	1.22	0.02	0	0	-6.29315	Down	5.06639e-34	gi|645238701|ref|XP_008225799.1|//PREDICTED: uncharacterized protein LOC103325421 [Prunus mume]	NA	NA	NA	K05391//cyclic nucleotide gated channel, other eukaryote	Prupe.4G109600	gi|15238657|ref|NP_200125.1|	9.9e-99	cyclic nucleotide-gated ion channel 1 [Arabidopsis thaliana]
BGI_novel_G000649	5.19	4.01	3.18	0.04	0.06	0.03	-6.24671	Down	2.55641e-76	gi|595838977|ref|XP_007207754.1|//hypothetical protein PRUPE_ppa026862mg [Prunus persica]	NA	NA	NA	K12619//5'-3' exoribonuclease 2 [EC:3.1.13.-];K13457//disease resistance protein RPM1	BGI_novel_G000649	gi|145324899|ref|NP_001077696.1|	1.5e-07	Aminotransferase-like, plant mobile domain family protein [Arabidopsis thaliana]
Prupe.6G162800	3.43	5.24	4.05	0	0	0	-6.24612	Down	2.42346e-23	gi|356525766|ref|XP_003531494.1|//PREDICTED: cyclin-T1-3-like [Glycine max]	GO:0043231//intracellular membrane-bounded organelle;GO:0005634//nucleus;GO:0000307//cyclin-dependent protein kinase holoenzyme complex	GO:0016538//cyclin-dependent protein serine/threonine kinase regulator activity;GO:0019901//protein kinase binding	GO:1901409//positive regulation of phosphorylation of RNA polymerase II C-terminal domain;GO:0045944//positive regulation of transcription from RNA polymerase II promoter;GO:0045737//positive regulation of cyclin-dependent protein serine/threonine kinase activity	K15188//cyclin T	Prupe.6G162800	gi|30694715|ref|NP_199332.2|	4.6e-21	cyclin-T1-5 [Arabidopsis thaliana]
BGI_novel_G000718	2.73	2.54	3.64	0.03	0	0.03	-6.12713	Down	5.9637e-28	gi|596059932|ref|XP_007221065.1|//hypothetical protein PRUPE_ppa016518mg [Prunus persica]	NA	GO:0050661//NADP binding;GO:0004499//N,N-dimethylaniline monooxygenase activity;GO:0050660//flavin adenine dinucleotide binding	GO:0055114//oxidation-reduction process	K00016//L-lactate dehydrogenase [EC:1.1.1.27];K00423//L-ascorbate oxidase [EC:1.10.3.3]	BGI_novel_G000718	gi|18407608|ref|NP_564796.1|	1.1e-15	flavin-containing monooxygenase FMO GS-OX2 [Arabidopsis thaliana]
Prupe.1G148600	1.99	5.77	2.11	0	0	0	-6.06524	Down	1.16591e-20	gi|596239445|ref|XP_007224440.1|//hypothetical protein PRUPE_ppa022222mg [Prunus persica]	NA	NA	NA	NA	Prupe.1G148600	gi|15239619|ref|NP_197398.1|	1.7e-63	AWPM-19-like protein [Arabidopsis thaliana]
BGI_novel_G000791	14.91	19.39	14.68	0	0.12	0.12	-6.01254	Down	4.14211e-27	NA	NA	NA	NA	NA
Prupe.3G080500	1.66	1.49	1.48	0	0	0.03	-6.00721	Down	5.40417e-30	gi|595970167|ref|XP_007217496.1|//hypothetical protein PRUPE_ppa026312mg [Prunus persica];gi|595924354|ref|XP_007214923.1|//hypothetical protein PRUPE_ppa001212mg [Prunus persica]	NA	GO:0043531//ADP binding	GO:0006952//defense response	K13459//disease resistance protein RPS2	Prupe.3G080500	gi|30697771|ref|NP_201107.2|	1e-192	CC-NBS-LRR class disease resistance protein [Arabidopsis thaliana]
Prupe.3G035700	26.19	18.63	20.92	0.17	0.17	0.5	-5.92222	Down	7.19829e-79	gi|645243807|ref|XP_008228143.1|//PREDICTED: uncharacterized protein LOC103327587 isoform X3 [Prunus mume];gi|645243802|ref|XP_008228141.1|//PREDICTED: auxin-repressed 12.5 kDa protein isoform X1 [Prunus mume];gi|595966559|ref|XP_007217191.1|//hypothetical protein PRUPE_ppa013609mg [Prunus persica]	NA	NA	NA	NA	Prupe.3G035700	gi|4587548|gb|AAD25779.1|AC006577_15	8.3e-18	Contains similarity to gb|U93273 putative auxin-repressed protein from Prunus armenica. EST gb|Z26668 comes from this gene [Arabidopsis thaliana]
Prupe.7G178800	5.36	3.62	4.52	0	0	0	-5.91948	Down	2.73551e-20	gi|645273641|ref|XP_008241975.1|//PREDICTED: protein YLS2-like [Prunus mume]	NA	NA	NA	NA	Prupe.7G178800	gi|15230477|ref|NP_190710.1|	1.1e-32	strictosidine synthase-like 4 [Arabidopsis thaliana]
Prupe.2G068900	5.12	4.65	4.42	0.05	0.08	0.08	-5.91092	Down	8.23479e-88	gi|596053639|ref|XP_007220782.1|//hypothetical protein PRUPE_ppa1027137mg [Prunus persica]	NA	GO:0043531//ADP binding;GO:0005524//ATP binding	GO:0007165//signal transduction;GO:0006952//defense response	K06758;K03283//heat shock 70kDa protein 1/8;K19613//leucine-rich repeat protein SHOC2;K00695//sucrose synthase [EC:2.4.1.13]	Prupe.2G068900	gi|6449046|gb|AAF08790.1|	7.7e-148	downy mildew resistance protein RPP5 [Arabidopsis thaliana]
Prupe.6G351700	8.76	12.84	9.95	0.19	0.12	0.08	-5.86372	Down	6.16371e-46	gi|645222857|ref|XP_008218353.1|//PREDICTED: KRR1 small subunit processome component homolog [Prunus mume]	NA	NA	NA	K06961//ribosomal RNA assembly protein	Prupe.6G351700	gi|21592614|gb|AAM64563.1|	1.9e-20	rev interacting protein mis3-like [Arabidopsis thaliana]
Prupe.6G165300	6.57	4.74	5.77	0.09	0.12	0.04	-5.85301	Down	5.55078e-63	gi|645218726|ref|XP_008232126.1|//PREDICTED: G-type lectin S-receptor-like serine/threonine-protein kinase RLK1 [Prunus mume]	NA	NA	NA	K04733//interleukin-1 receptor-associated kinase 4 [EC:2.7.11.1];K00276//primary-amine oxidase [EC:1.4.3.21]	Prupe.6G165300	gi|166846|gb|AAA32857.1|	7e-123	receptor-like protein kinase [Arabidopsis thaliana]
Prupe.7G223000	2.73	3.81	3.64	0.05	0.07	0	-5.84252	Down	1.71744e-35	gi|595810949|ref|XP_007203159.1|//hypothetical protein PRUPE_ppa024444mg [Prunus persica];gi|595814031|ref|XP_007203673.1|//hypothetical protein PRUPE_ppa026758mg, partial [Prunus persica]	GO:0005634//nucleus	GO:0003899//DNA-directed 5'-3' RNA polymerase activity;GO:0032549//ribonucleoside binding;GO:0003677//DNA binding	GO:0006351//transcription, DNA-templated	K03002//DNA-directed RNA polymerase I subunit RPA2 [EC:2.7.7.6]	Prupe.7G223000	gi|110740195|dbj|BAF01996.1|	7.5e-47	putative DNA-directed RNA polymerase subunit [Arabidopsis thaliana]
Prupe.3G080300	1.35	1.32	1.49	0	0.04	0	-5.70265	Down	3.67174e-26	gi|595947447|ref|XP_007216222.1|//hypothetical protein PRUPE_ppa016635mg, partial [Prunus persica]	NA	NA	NA	K13459//disease resistance protein RPS2	Prupe.3G080300	gi|9758302|dbj|BAB08845.1|	5.5e-193	NBS/LRR disease resistance protein [Arabidopsis thaliana]
BGI_novel_G000080	2.36	2.89	2.07	0	0	0	-5.69122	Down	1.6773e-18	NA	NA	NA	NA	NA
Prupe.1G241000	2.6	2.42	1.92	0.05	0.02	0.03	-5.6862	Down	5.61113e-47	gi|596246939|ref|XP_007224599.1|//hypothetical protein PRUPE_ppa026960mg [Prunus persica]	GO:0016021//integral component of membrane	GO:0005524//ATP binding;GO:0042626//ATPase activity, coupled to transmembrane movement of substances	GO:0055085//transmembrane transport	K05658//ATP-binding cassette, subfamily B (MDR/TAP), member 1 [EC:3.6.3.44]	Prupe.1G241000	gi|15229473|ref|NP_189475.1|	0	ABC transporter B family member 15 [Arabidopsis thaliana]
BGI_novel_G000008	1.49	1.29	1.81	0	0	0	-5.66929	Down	2.97907e-18	gi|596138625|ref|XP_007222387.1|//hypothetical protein PRUPE_ppa006044mg [Prunus persica]	NA	NA	NA	NA	BGI_novel_G000008	gi|15235667|ref|NP_193069.1|	1.2e-29	S-adenosylmethionine-dependent methyltransferase domain-containing protein [Arabidopsis thaliana]
Prupe.7G007800	6.56	8.36	6.36	0.08	0.13	0.16	-5.65954	Down	6.29423e-82	gi|596141495|ref|XP_007222462.1|//hypothetical protein PRUPE_ppa003488mg [Prunus persica]	NA	NA	NA	K13414//mitogen-activated protein kinase kinase kinase 1 [EC:2.7.11.25]	Prupe.7G007800	gi|17064766|gb|AAL32537.1|	1.5e-37	Unknown protein [Arabidopsis thaliana]
Prupe.8G111900	0.91	1.15	0.73	0	0	0	-5.64418	Down	4.66424e-18	gi|595792491|ref|XP_007199994.1|//hypothetical protein PRUPE_ppa024932mg, partial [Prunus persica]	NA	GO:0043531//ADP binding	GO:0007165//signal transduction;GO:0006952//defense response	K19613//leucine-rich repeat protein SHOC2	Prupe.8G111900	gi|12597786|gb|AAG60098.1|AC073178_9	1.3e-33	disease resistance protein, putative [Arabidopsis thaliana]
Prupe.4G251200	26.68	29.16	30.15	0.22	0.31	0.31	-5.60657	Down	1.62088e-224	gi|595914275|ref|XP_007214676.1|//hypothetical protein PRUPE_ppa022868mg [Prunus persica]	NA	NA	NA	K12846//U4/U6.U5 tri-snRNP-associated protein 3;K09872//aquaporin PIP
BGI_novel_G000018	2.16	1.45	1.4	0	0.02	0	-5.48901	Down	7.11876e-19	gi|596295601|ref|XP_007227032.1|//hypothetical protein PRUPE_ppa000670mg [Prunus persica]	NA	GO:0005488//binding	GO:0006811//ion transport	K01537//Ca2+-transporting ATPase [EC:3.6.3.8]	BGI_novel_G000018	gi|4914414|emb|CAB43665.1|	3.2e-123	Ca2+-transporting ATPase-like protein [Arabidopsis thaliana]
Prupe.8G106900	1.87	1.85	1.6	0	0	0	-5.4795	Down	7.25165e-17	gi|595793327|ref|XP_007200412.1|//hypothetical protein PRUPE_ppa010969mg [Prunus persica]	GO:0032040//small-subunit processome;GO:0030684//preribosome	NA	GO:0042254//ribosome biogenesis;GO:0006364//rRNA processing	K14769//U3 small nucleolar RNA-associated protein 11	Prupe.8G106900	gi|15232305|ref|NP_191595.1|	2.1e-81	putative U3 small nucleolar RNA-associated protein 11 [Arabidopsis thaliana]
BGI_novel_G000570	2.21	2.21	2.31	0	0	0	-5.45811	Down	1.01535e-16	gi|645259841|ref|XP_008235555.1|//PREDICTED: myosin-6-like [Prunus mume]	NA	NA	NA	K10357//myosin V
Prupe.1G497800	1.43	2.62	2.11	0.03	0	0	-5.40182	Down	4.07295e-18	gi|596169634|ref|XP_007223054.1|//hypothetical protein PRUPE_ppa006965mg [Prunus persica]	NA	GO:0016787//hydrolase activity	GO:0044238//primary metabolic process	K01206//alpha-L-fucosidase [EC:3.2.1.51]	Prupe.1G497800	gi|15231558|ref|NP_189274.1|	2.1e-93	GDSL esterase/lipase [Arabidopsis thaliana]
Prupe.6G091500	1.67	1.81	1.69	0.01	0	0	-5.34303	Down	7.15025e-16	gi|595836612|ref|XP_007207294.1|//hypothetical protein PRUPE_ppa015333mg [Prunus persica]	NA	NA	NA	K17710//pentatricopeptide repeat domain-containing protein 1	Prupe.6G091500	gi|15228763|ref|NP_188886.1|	3.8e-99	pentatricopeptide repeat-containing protein [Arabidopsis thaliana]
Prupe.8G026800	3.64	4.58	3.54	0.14	0.04	0.13	-5.30372	Down	1.66881e-60	gi|595791757|ref|XP_007199627.1|//hypothetical protein PRUPE_ppa016158mg [Prunus persica];gi|595791185|ref|XP_007199341.1|//hypothetical protein PRUPE_ppa024336mg [Prunus persica]	NA	GO:0043531//ADP binding	GO:0007165//signal transduction;GO:0006952//defense response	K06758;K03283//heat shock 70kDa protein 1/8;K04733//interleukin-1 receptor-associated kinase 4 [EC:2.7.11.1];K16226//disease resistance protein RPS4;K19613//leucine-rich repeat protein SHOC2	Prupe.8G026800	gi|15234388|ref|NP_192938.1|	7.9e-43	TIR-NBS-LRR class disease resistance protein [Arabidopsis thaliana]
Prupe.3G155200	5.14	3.74	5.2	0.12	0.04	0.03	-5.24962	Down	7.46321e-19	gi|595969335|ref|XP_007217446.1|//hypothetical protein PRUPE_ppb016631mg [Prunus persica]	NA	NA	NA	K19626//inversin;K06694//26S proteasome non-ATPase regulatory subunit 10;K10406//kinesin family member C2/C3	Prupe.3G155200	gi|15236325|ref|NP_192259.1|	1e-16	ankyrin repeat-containing protein [Arabidopsis thaliana]
Prupe.7G215400	0.56	0.9	1.18	0	0	0	-5.21921	Down	9.95739e-15	gi|645274664|ref|XP_008242447.1|//PREDICTED: uncharacterized protein LOC103340779 [Prunus mume]	NA	NA	NA	NA
Prupe.4G194000	2.71	5.54	3.29	0	0	0.1	-5.20685	Down	5.23342e-18	gi|651212392|gb|AIC76494.1|//terpene synthase [Prunus cerasoides var. campanulata]	NA	NA	NA	K15803//(-)-germacrene D synthase [EC:4.2.3.22 4.2.3.75]	Prupe.4G194000	gi|334187885|ref|NP_001190374.1|	3.9e-55	alpha-humulene/(-)-(E)-beta-caryophyllene synthase [Arabidopsis thaliana]
BGI_novel_G000566	1.58	2.2	1.85	0.01	0.02	0.08	-5.20162	Down	9.06414e-42	gi|658027388|ref|XP_008349129.1|//PREDICTED: putative potassium transporter 12 [Malus domestica]	NA	NA	NA	K01528//dynamin GTPase [EC:3.6.5.5];K03006//DNA-directed RNA polymerase II subunit RPB1 [EC:2.7.7.6];K03549//KUP system potassium uptake protein	BGI_novel_G000566	gi|4335731|gb|AAD17409.1|	2.5e-165	putative retroelement pol polyprotein [Arabidopsis thaliana]
BGI_novel_G000119	1.46	1.7	1.34	0.03	0.03	0.03	-5.19234	Down	1.21262e-55	gi|658048519|ref|XP_008359946.1|//PREDICTED: LOW QUALITY PROTEIN: uncharacterized protein LOC103423634 [Malus domestica]	NA	NA	NA	K03006//DNA-directed RNA polymerase II subunit RPB1 [EC:2.7.7.6];K03549//KUP system potassium uptake protein	BGI_novel_G000119	gi|9294121|dbj|BAB01972.1|	9.1e-148	copia-like retrotransposable element [Arabidopsis thaliana]
BGI_novel_G000431	4.01	4.91	3.69	0.08	0.14	0.13	-5.09423	Down	6.80728e-61	gi|595823689|ref|XP_007205109.1|//hypothetical protein PRUPE_ppa004757mg [Prunus persica]	GO:0016021//integral component of membrane	NA	NA	K18789//xylogalacturonan beta-1,3-xylosyltransferase [EC:2.4.2.41]	BGI_novel_G000431	gi|334187794|ref|NP_197526.5|	1.4e-17	Exostosin family protein [Arabidopsis thaliana]
Prupe.4G061100	17.93	15.81	14.95	0.44	0.71	0.04	-5.08098	Down	4.92098e-49	gi|595875218|ref|XP_007212169.1|//hypothetical protein PRUPE_ppa012463mg [Prunus persica]	GO:0005576//extracellular region	NA	NA	K03036//26S proteasome regulatory subunit N6	Prupe.4G061100	gi|2832664|emb|CAA16739.1|	3.4e-41	pollen-specific protein - like [Arabidopsis thaliana]
Prupe.2G117700	0.56	0.51	0.64	0	0	0	-5.0653	Down	6.67273e-14	gi|596062498|ref|XP_007221178.1|//hypothetical protein PRUPE_ppa022454mg [Prunus persica]	NA	NA	NA	K13457//disease resistance protein RPM1;K01930//folylpolyglutamate synthase [EC:6.3.2.17]	Prupe.2G117700	gi|15222893|ref|NP_175437.1|	9.6e-133	NB-ARC domain-containing disease resistance protein [Arabidopsis thaliana]
Prupe.5G109400	3.31	2.17	3.46	0	0	0	-5.0571	Down	9.4067e-14	gi|595859721|ref|XP_007210999.1|//hypothetical protein PRUPE_ppa020915mg [Prunus persica]	NA	NA	NA	NA	Prupe.5G109400	gi|21553792|gb|AAM62885.1|	9.4e-09	unknown [Arabidopsis thaliana]
Prupe.2G117300	0.74	0.9	0.72	0.03	0	0	-5.05547	Down	4.08423e-19	gi|596035415|ref|XP_007219638.1|//hypothetical protein PRUPE_ppa025033mg [Prunus persica];gi|596037619|ref|XP_007219788.1|//hypothetical protein PRUPE_ppa024579mg [Prunus persica]	NA	GO:0043531//ADP binding	GO:0006952//defense response	K13457//disease resistance protein RPM1;K01930//folylpolyglutamate synthase [EC:6.3.2.17]	Prupe.2G117300	gi|15222893|ref|NP_175437.1|	2.2e-134	NB-ARC domain-containing disease resistance protein [Arabidopsis thaliana]
Prupe.6G091400	1.86	2.5	2.02	0.02	0.09	0.1	-5.02	Down	1.95626e-32	gi|645217264|ref|XP_008225085.1|//PREDICTED: putative pentatricopeptide repeat-containing protein At1g12700, mitochondrial [Prunus mume]	NA	NA	NA	K17964//leucine-rich PPR motif-containing protein, mitochondrial;K17710//pentatricopeptide repeat domain-containing protein 1	Prupe.6G091400	gi|225189439|emb|CAR70003.1|	3e-123	pentatricopeptide repeat(PPR)-containing protein At1g12700 [Arabidopsis thaliana]
BGI_novel_G000120	11.08	9.68	9.06	0.39	0	0.26	-5.00572	Down	5.15219e-30	gi|596078972|ref|XP_007221251.1|//hypothetical protein PRUPE_ppa026607mg, partial [Prunus persica]	NA	NA	NA	NA
Prupe.1G096900	433.06	256.74	231.35	4.1	11.15	7.87	-4.95592	Down	5.54435e-28	gi|645233878|ref|XP_008223552.1|//PREDICTED: EG45-like domain containing protein [Prunus mume];gi|596191652|ref|XP_007223500.1|//hypothetical protein PRUPE_ppa013544mg [Prunus persica]	NA	NA	NA	K20628//expansin;K14771//U3 small nucleolar RNA-associated protein 19	Prupe.1G096900	gi|15234716|ref|NP_194767.1|	1.1e-27	plant natriuretic peptide [Arabidopsis thaliana]
Prupe.2G079200	1.74	1.16	1.06	0	0	0	-4.95365	Down	4.27388e-13	NA	NA	NA	NA	NA
BGI_novel_G000616	0.96	2	1.99	0.07	0	0.03	-4.95333	Down	2.14608e-19	gi|595914668|ref|XP_007214726.1|//hypothetical protein PRUPE_ppa025790mg [Prunus persica]	NA	NA	NA	K04733//interleukin-1 receptor-associated kinase 4 [EC:2.7.11.1]
Prupe.6G360000	1.31	1.39	1.41	0.03	0	0	-4.91175	Down	1.32886e-14	gi|595974008|ref|XP_007217742.1|//hypothetical protein PRUPE_ppa008127mg [Prunus persica]	NA	NA	NA	K11145//ribonuclease III family protein [EC:3.1.26.-]
Prupe.1G514200	1	1.26	1.56	0	0	0	-4.9103	Down	7.21514e-13	gi|595838967|ref|XP_007207752.1|//hypothetical protein PRUPE_ppa027184mg [Prunus persica];gi|596295692|ref|XP_007227047.1|//hypothetical protein PRUPE_ppa023531mg [Prunus persica]	NA	NA	NA	K04733//interleukin-1 receptor-associated kinase 4 [EC:2.7.11.1];K04730//interleukin-1 receptor-associated kinase 1 [EC:2.7.11.1]	Prupe.1G514200	gi|7267528|emb|CAB78010.1|	3.5e-105	receptor protein kinase-like protein [Arabidopsis thaliana]
Prupe.4G214400	1.78	2.08	1.41	0.09	0.03	0	-4.90807	Down	6.45063e-22	gi|595880972|ref|XP_007212329.1|//hypothetical protein PRUPE_ppa014287mg [Prunus persica]	GO:0016020//membrane	GO:0022892//substrate-specific transporter activity;GO:0016820//hydrolase activity, acting on acid anhydrides, catalyzing transmembrane movement of substances;GO:0000166//nucleotide binding;GO:0043492//ATPase activity, coupled to movement of substances	GO:0008152//metabolic process	K01530//phospholipid-translocating ATPase [EC:3.6.3.1]	Prupe.4G214400	gi|15218567|ref|NP_177414.1|	7.5e-13	putative phospholipid-transporting ATPase 5 [Arabidopsis thaliana]
Prupe.4G122900	1.04	0.78	0.53	0.02	0.02	0.01	-4.88211	Down	6.10278e-17	gi|595881530|ref|XP_007212434.1|//hypothetical protein PRUPE_ppa017185mg [Prunus persica]	GO:0016021//integral component of membrane	NA	NA	K04567//lysyl-tRNA synthetase, class II [EC:6.1.1.6];K13466//EIX receptor 1/2;K03021//DNA-directed RNA polymerase III subunit RPC2 [EC:2.7.7.6];K19613//leucine-rich repeat protein SHOC2	Prupe.4G122900	gi|15226862|ref|NP_181039.1|	4.9e-205	disease resistance family protein / LRR family protein [Arabidopsis thaliana]
Prupe.2G104600	7.99	8.66	7.78	0.25	0.18	0.35	-4.84243	Down	9.86526e-96	gi|645252589|ref|XP_008232191.1|//PREDICTED: receptor-like protein 2 [Prunus mume]	NA	NA	NA	K19613//leucine-rich repeat protein SHOC2;K13420//LRR receptor-like serine/threonine-protein kinase FLS2 [EC:2.7.11.1]	Prupe.2G104600	gi|15220058|ref|NP_173168.1|	6.4e-165	receptor like protein 3 [Arabidopsis thaliana]
Prupe.7G019200	7.5	9.4	8.36	0.31	0.19	0.34	-4.79013	Down	1.01875e-84	gi|595816589|ref|XP_007204087.1|//hypothetical protein PRUPE_ppb018874mg [Prunus persica]	NA	NA	NA	NA
Prupe.2G251500	11.91	12.84	15.89	0.37	0.6	0.34	-4.77396	Down	5.57151e-79	gi|596052446|ref|XP_007220688.1|//hypothetical protein PRUPE_ppa021906mg, partial [Prunus persica]	GO:0016021//integral component of membrane	NA	GO:0050826//response to freezing	K03103//multiple inositol-polyphosphate phosphatase / 2,3-bisphosphoglycerate 3-phosphatase [EC:3.1.3.62 3.1.3.80]	Prupe.2G251500	gi|26452343|dbj|BAC43257.1|	1.6e-84	unknown protein [Arabidopsis thaliana]
BGI_novel_G000734	2.73	2.8	2.42	0	0	0	-4.76645	Down	4.52633e-12	gi|645275545|ref|XP_008242870.1|//PREDICTED: patatin-like protein 1 [Prunus mume]	NA	GO:0016787//hydrolase activity	GO:0016042//lipid catabolic process	NA	BGI_novel_G000734	gi|20466260|gb|AAM20447.1|	2.9e-14	patatin-like protein [Arabidopsis thaliana]
Prupe.4G229000	6.65	8.61	8.49	0.4	0.12	0.16	-4.74459	Down	8.44861e-36	gi|595914660|ref|XP_007214725.1|//hypothetical protein PRUPE_ppa026015mg [Prunus persica];gi|595883086|ref|XP_007212724.1|//hypothetical protein PRUPE_ppa018861mg [Prunus persica]	GO:0016021//integral component of membrane	GO:0016717//oxidoreductase activity, acting on paired donors, with oxidation of a pair of donors resulting in the reduction of molecular oxygen to two molecules of water	GO:0006633//fatty acid biosynthetic process;GO:0055114//oxidation-reduction process	K00507//stearoyl-CoA desaturase (Delta-9 desaturase) [EC:1.14.19.1];K20416//palmitoyl-[glycerolipid] 7-desaturase [EC:1.14.19.42]	Prupe.4G229000	gi|18400926|ref|NP_566529.1|	1.3e-112	palmitoyl-monogalactosyldiacylglycerol delta-7 desaturase [Arabidopsis thaliana]
Prupe.6G066700	1.61	1.9	1.19	0.06	0.05	0.02	-4.74181	Down	7.60657e-22	gi|595842325|ref|XP_007208397.1|//hypothetical protein PRUPE_ppa027201mg [Prunus persica]	NA	NA	NA	K10352//myosin heavy chain	Prupe.6G066700	gi|3132472|gb|AAC16261.1|	1.7e-55	putative myosin heavy chain [Arabidopsis thaliana]
BGI_novel_G000200	7.23	10.28	9.29	0.23	0.42	0.29	-4.73707	Down	1.78418e-94	NA	NA	NA	NA	NA
BGI_novel_G000534	1.78	1.4	1.11	0	0	0	-4.73395	Down	8.18169e-12	gi|728824265|gb|KHG05692.1|//Diacylglycerol kinase 1 -like protein [Gossypium arboreum]	GO:0016021//integral component of membrane;GO:0005622//intracellular	GO:0004143//diacylglycerol kinase activity;GO:0005524//ATP binding	GO:0016310//phosphorylation;GO:0007205//protein kinase C-activating G-protein coupled receptor signaling pathway;GO:0035556//intracellular signal transduction	K00901//diacylglycerol kinase (ATP) [EC:2.7.1.107]	BGI_novel_G000534	gi|15241456|ref|NP_196409.1|	1.4e-22	diacylglycerol kinase1 [Arabidopsis thaliana]
Prupe.6G110000	8.72	11.62	8.41	0.34	0.29	0.42	-4.70611	Down	3.62643e-84	gi|595880972|ref|XP_007212329.1|//hypothetical protein PRUPE_ppa014287mg [Prunus persica]	GO:0031224//intrinsic component of membrane	GO:0046872//metal ion binding;GO:0042625//ATPase coupled ion transmembrane transporter activity;GO:0032559//adenyl ribonucleotide binding;GO:0005548//phospholipid transporter activity	GO:0006869//lipid transport;GO:0009206//purine ribonucleoside triphosphate biosynthetic process	K01530//phospholipid-translocating ATPase [EC:3.6.3.1]	Prupe.6G110000	gi|15218567|ref|NP_177414.1|	4.5e-13	putative phospholipid-transporting ATPase 5 [Arabidopsis thaliana]
Prupe.8G111200	1.36	0.99	0.93	0.03	0.04	0.03	-4.62407	Down	3.5334e-25	gi|595790717|ref|XP_007199107.1|//hypothetical protein PRUPE_ppa020670mg [Prunus persica]	NA	NA	NA	K06758;K03283//heat shock 70kDa protein 1/8;K19613//leucine-rich repeat protein SHOC2	Prupe.8G111200	gi|15238008|ref|NP_197270.1|	6.4e-154	putative TIR-NBS-LRR class disease resistance protein [Arabidopsis thaliana]
Prupe.2G228600	2.34	2.12	1.73	0	0.04	0.04	-4.55912	Down	1.70776e-13	gi|596037434|ref|XP_007219775.1|//hypothetical protein PRUPE_ppa024415mg [Prunus persica]	NA	NA	NA	K01592//tyrosine decarboxylase [EC:4.1.1.25]	Prupe.2G228600	gi|15240900|ref|NP_195735.1|	9.4e-15	uncharacterized protein [Arabidopsis thaliana]
Prupe.4G161300	0.92	1.03	0.62	0	0.02	0	-4.53965	Down	5.85015e-12	gi|645240004|ref|XP_008226400.1|//PREDICTED: FBD-associated F-box protein At5g22730-like [Prunus mume]	NA	NA	NA	NA	Prupe.4G161300	gi|145334537|ref|NP_001078614.1|	2.4e-35	F-box/FBD/LRR-repeat protein [Arabidopsis thaliana]
Prupe.7G099600	1.31	1.34	1.41	0	0	0.06	-4.5288	Down	2.85098e-13	NA	NA	NA	NA	NA
Prupe.5G046000	6.14	7.99	7.3	0.44	0.31	0.07	-4.48475	Down	6.91313e-41	gi|595858671|ref|XP_007210791.1|//hypothetical protein PRUPE_ppa018546mg [Prunus persica]	NA	GO:0032561//guanyl ribonucleotide binding	NA	K06943//nucleolar GTP-binding protein	Prupe.5G046000	gi|15223676|ref|NP_175505.1|	5.5e-229	nucleolar GTP-binding protein 1 [Arabidopsis thaliana]
Prupe.8G023700	1.21	1.76	1.34	0.1	0.03	0.01	-4.47425	Down	2.81819e-22	gi|595794312|ref|XP_007200850.1|//hypothetical protein PRUPE_ppa026531mg [Prunus persica]	NA	NA	NA	K19613//leucine-rich repeat protein SHOC2	Prupe.8G023700	gi|15238008|ref|NP_197270.1|	9.1e-139	putative TIR-NBS-LRR class disease resistance protein [Arabidopsis thaliana]
Prupe.4G228200	0.32	0.58	0.36	0	0	0	-4.41072	Down	4.78632e-10	gi|645241398|ref|XP_008227059.1|//PREDICTED: sodium/hydrogen exchanger 4 [Prunus mume]	NA	NA	NA	K14724//solute carrier family 9 (sodium/hydrogen exchanger), member 8	Prupe.4G228200	gi|15240519|ref|NP_200358.1|	2.9e-221	sodium/hydrogen exchanger 4 [Arabidopsis thaliana]
BGI_novel_G000622	7.25	9.96	6.66	0.42	0	0.46	-4.41012	Down	1.21266e-23	gi|645246213|ref|XP_008229249.1|//PREDICTED: LOW QUALITY PROTEIN: uncharacterized protein LOC103328625 [Prunus mume]	NA	NA	NA	K01601//ribulose-bisphosphate carboxylase large chain [EC:4.1.1.39];K13430//serine/threonine-protein kinase PBS1 [EC:2.7.11.1];K09494//T-complex protein 1 subunit beta;K10575//ubiquitin-conjugating enzyme E2 G1 [EC:2.3.2.23];K10706//senataxin [EC:3.6.4.-]	BGI_novel_G000622	gi|7267361|emb|CAB81134.1|	5.1e-37	putative athila transposon protein [Arabidopsis thaliana]
BGI_novel_G000081	1.94	2.73	2.19	0.08	0.1	0.11	-4.39646	Down	2.64533e-47	NA	NA	NA	NA	NA
Prupe.7G109300	37.39	37.15	43.45	2.36	3.01	3.24	-4.37331	Down	2.0529e-159	gi|595812407|ref|XP_007203398.1|//hypothetical protein PRUPE_ppa021144mg, partial [Prunus persica];gi|645277024|ref|XP_008243568.1|//PREDICTED: bifunctional monodehydroascorbate reductase and carbonic anhydrase nectarin-3 [Prunus mume]	NA	GO:0004089//carbonate dehydratase activity;GO:0008270//zinc ion binding	GO:0006730//one-carbon metabolic process	K01674//carbonic anhydrase [EC:4.2.1.1]	Prupe.7G109300	gi|222424140|dbj|BAH20029.1|	7.5e-69	AT3G52720 [Arabidopsis thaliana]
BGI_novel_G000717	1.89	1.87	1.64	0.1	0.01	0.09	-4.35392	Down	4.16487e-27	gi|645223202|ref|XP_008218516.1|//PREDICTED: uncharacterized protein LOC103318860 [Prunus mume]	NA	NA	NA	K12811//ATP-dependent RNA helicase DDX46/PRP5 [EC:3.6.4.13]	BGI_novel_G000717	gi|42569129|ref|NP_179444.2|	1.3e-17	cupin family protein [Arabidopsis thaliana]
Prupe.7G210800	3.51	2.14	1.85	0.04	0.06	0.17	-4.33882	Down	7.14496e-23	gi|645274535|ref|XP_008242384.1|//PREDICTED: cyclic nucleotide-gated ion channel 1-like [Prunus mume];gi|657962796|ref|XP_008372998.1|//PREDICTED: putative cyclic nucleotide-gated ion channel 13 [Malus domestica];gi|694447149|ref|XP_009349765.1|//PREDICTED: cyclic nucleotide-gated ion channel 1-like [Pyrus x bretschneideri]	NA	NA	NA	K05391//cyclic nucleotide gated channel, other eukaryote	Prupe.7G210800	gi|15238657|ref|NP_200125.1|	1.1e-39	cyclic nucleotide-gated ion channel 1 [Arabidopsis thaliana]
Prupe.4G285100	1.45	0.98	1.02	0.05	0.04	0.02	-4.33834	Down	3.97108e-16	gi|595884190|ref|XP_007212928.1|//hypothetical protein PRUPE_ppa022439mg, partial [Prunus persica]	NA	NA	NA	K15078//structure-specific endonuclease subunit SLX1 [EC:3.6.1.-]	Prupe.4G285100	gi|15231862|ref|NP_188065.1|	1.8e-86	NB-ARC domain-containing disease resistance protein [Arabidopsis thaliana]
BGI_novel_G000500	2.8	3.7	4.62	0.04	0.16	0.16	-4.33302	Down	7.78334e-19	NA	NA	NA	NA	NA
Prupe.4G261200	4.62	6.36	3.97	0.22	0.21	0.26	-4.27988	Down	9.96592e-50	gi|595909992|ref|XP_007214307.1|//hypothetical protein PRUPE_ppb015811mg [Prunus persica]	NA	GO:0008234//cysteine-type peptidase activity	GO:0006508//proteolysis	K17046//protein DEK;K08597//sentrin-specific protease 8 [EC:3.4.22.68];K04508//transducin (beta)-like 1	Prupe.4G261200	gi|8777580|dbj|BAA97098.1|	1.1e-11	unnamed protein product [Arabidopsis thaliana]
Prupe.2G060800	2.76	4.24	2.23	0	0	0	-4.2789	Down	2.12824e-09	gi|596059596|ref|XP_007221056.1|//hypothetical protein PRUPE_ppa016061mg [Prunus persica]	NA	NA	NA	NA	Prupe.2G060800	gi|21536721|gb|AAM61053.1|	2.8e-40	AtPH1-like protein [Arabidopsis thaliana]
Prupe.7G140000	4.43	4.01	3.42	0.19	0.28	0.07	-4.26695	Down	2.26237e-39	gi|645272764|ref|XP_008241554.1|//PREDICTED: 2-alkenal reductase (NADP(+)-dependent)-like [Prunus mume]	NA	GO:0046914//transition metal ion binding;GO:0016628//oxidoreductase activity, acting on the CH-CH group of donors, NAD or NADP as acceptor	GO:0008152//metabolic process	K07119//uncharacterized protein	Prupe.7G140000	gi|15237890|ref|NP_197201.1|	9.3e-122	zinc-binding dehydrogenase family protein [Arabidopsis thaliana]
Prupe.8G017200	2.52	2.27	0.89	0.03	0.1	0.03	-4.24709	Down	1.61277e-13	NA	NA	NA	NA	NA
BGI_novel_G000066	1.15	1.31	1.13	0	0.07	0.04	-4.2376	Down	1.36859e-14	gi|595834987|ref|XP_007206963.1|//hypothetical protein PRUPE_ppb018777mg [Prunus persica]	GO:0016021//integral component of membrane	GO:0016616//oxidoreductase activity, acting on the CH-OH group of donors, NAD or NADP as acceptor;GO:0016757//transferase activity, transferring glycosyl groups	GO:0019752//carboxylic acid metabolic process;GO:0055114//oxidation-reduction process	K00016//L-lactate dehydrogenase [EC:1.1.1.27];K00423//L-ascorbate oxidase [EC:1.10.3.3]
Prupe.5G167500	2.02	0.57	0.7	0	0	0	-4.23361	Down	5.54954e-09	NA	NA	NA	NA	NA
Prupe.7G197300	35.67	41.11	33.63	1.86	1.99	2.02	-4.21807	Down	6.31207e-223	gi|645271763|ref|XP_008241070.1|//PREDICTED: syntaxin-121 [Prunus mume]	NA	NA	GO:0006810//transport	K08486//syntaxin 1B/2/3	Prupe.7G197300	gi|15229865|ref|NP_187788.1|	1.3e-42	syntaxin-121 [Arabidopsis thaliana]
Prupe.1G042500	0.82	0.52	0.49	0	0.02	0.02	-4.20308	Down	1.04053e-12	gi|596279560|ref|XP_007225251.1|//hypothetical protein PRUPE_ppa001691mg [Prunus persica]	GO:0031224//intrinsic component of membrane	GO:0004871//signal transducer activity	NA	K14514//ethylene-insensitive protein 3	Prupe.1G042500	gi|22331284|ref|NP_188985.2|	1.8e-310	phosphate transporter PHO1 [Arabidopsis thaliana]
Prupe.8G089000	2.89	2.36	7.46	0.18	0.1	0.24	-4.17851	Down	6.23517e-19	gi|595792745|ref|XP_007200121.1|//hypothetical protein PRUPE_ppa018522mg [Prunus persica]	NA	GO:0043169//cation binding;GO:0016791//phosphatase activity	NA	NA	Prupe.8G089000	gi|15227205|ref|NP_179235.1|	1.9e-206	purple acid phosphatase 10 [Arabidopsis thaliana]
Prupe.7G007600	1.15	1	0.95	0.07	0.07	0.04	-4.159	Down	5.02314e-14	gi|595816622|ref|XP_007204092.1|//hypothetical protein PRUPE_ppa002894mg [Prunus persica]	NA	GO:0015926//glucosidase activity;GO:0004553//hydrolase activity, hydrolyzing O-glycosyl compounds	GO:0044238//primary metabolic process;GO:0005975//carbohydrate metabolic process	K05349//beta-glucosidase [EC:3.2.1.21]	Prupe.7G007600	gi|22326920|ref|NP_197595.2|	4.7e-200	glycosyl hydrolase family protein [Arabidopsis thaliana]
Prupe.2G093600	0.63	1.03	1.15	0	0	0.04	-4.13992	Down	1.26455e-09	gi|596062209|ref|XP_007221153.1|//hypothetical protein PRUPE_ppa020005mg, partial [Prunus persica]	NA	NA	NA	K04733//interleukin-1 receptor-associated kinase 4 [EC:2.7.11.1];K04730//interleukin-1 receptor-associated kinase 1 [EC:2.7.11.1]	Prupe.2G093600	gi|15240873|ref|NP_198644.1|	5.7e-18	PR5-like receptor kinase [Arabidopsis thaliana]
Prupe.6G207300	0.81	1.19	0.76	0.02	0	0.05	-4.12867	Down	1.58278e-11	gi|595825509|ref|XP_007205416.1|//hypothetical protein PRUPE_ppa007626mg [Prunus persica]	NA	GO:0016616//oxidoreductase activity, acting on the CH-OH group of donors, NAD or NADP as acceptor;GO:0046914//transition metal ion binding	GO:0008152//metabolic process	K00083//cinnamyl-alcohol dehydrogenase [EC:1.1.1.195]	Prupe.6G207300	gi|15233643|ref|NP_195512.1|	1.1e-157	cinnamyl alcohol dehydrogenase 8 [Arabidopsis thaliana]
Prupe.6G166500	4.65	4.82	5.64	0.17	0.24	0.18	-4.10595	Down	1.25524e-15	gi|595833228|ref|XP_007206631.1|//hypothetical protein PRUPE_ppa021950mg, partial [Prunus persica]	NA	NA	NA	NA	Prupe.6G166500	gi|15232308|ref|NP_188696.1|	1.3e-35	protein NDR1 [Arabidopsis thaliana]
Prupe.8G177100	2.97	2.97	3.17	0.18	0.15	0.15	-4.08909	Down	2.76138e-37	gi|595791807|ref|XP_007199652.1|//hypothetical protein PRUPE_ppa004389mg [Prunus persica]	GO:0005789//endoplasmic reticulum membrane	GO:0016709//oxidoreductase activity, acting on paired donors, with incorporation or reduction of molecular oxygen, NAD(P)H as one donor, and incorporation of one atom of oxygen;GO:0000166//nucleotide binding;GO:0050662//coenzyme binding	GO:0008152//metabolic process	K00485//dimethylaniline monooxygenase (N-oxide forming) [EC:1.14.13.8]	Prupe.8G177100	gi|145335895|ref|NP_173359.3|	5.3e-115	flavin-dependent monooxygenase 1 [Arabidopsis thaliana]
Prupe.6G041500	29.26	15.26	26.98	0.93	0.52	2.11	-4.06386	Down	8.60889e-26	gi|595830871|ref|XP_007206155.1|//hypothetical protein PRUPE_ppa013519mg [Prunus persica]	NA	NA	GO:0051179//localization	NA	Prupe.6G041500	gi|15224899|ref|NP_181388.1|	3.2e-19	non-specific lipid-transfer protein 1 [Arabidopsis thaliana]
Prupe.1G054800	4.28	5.35	3.64	0.26	0.25	0.33	-4.06358	Down	1.68248e-54	gi|645234983|ref|XP_008224063.1|//PREDICTED: glutathione transferase GST 23-like [Prunus mume];gi|961480589|gb|ALS35596.1|//glutathione S-transferase [Juglans regia];gi|823240699|ref|XP_012452965.1|//PREDICTED: probable glutathione S-transferase [Gossypium raimondii]	NA	GO:0016846//carbon-sulfur lyase activity	NA	K00799//glutathione S-transferase [EC:2.5.1.18]	Prupe.1G054800	gi|15232628|ref|NP_187538.1|	6.7e-36	glutathione S-transferase TAU 8 [Arabidopsis thaliana]
Prupe.4G028100	415.63	327.94	343.38	17.69	19.52	26.46	-4.06145	Down	2.78801e-129	gi|595885890|ref|XP_007213237.1|//hypothetical protein PRUPE_ppb018758mg [Prunus persica]	NA	NA	NA	K04733//interleukin-1 receptor-associated kinase 4 [EC:2.7.11.1];K04730//interleukin-1 receptor-associated kinase 1 [EC:2.7.11.1]	Prupe.4G028100	gi|26450555|dbj|BAC42390.1|	5.8e-33	putative serine/threonine kinase [Arabidopsis thaliana]
BGI_novel_G000281	1.11	0.82	1	0.04	0	0	-4.03753	Down	3.49274e-09	gi|595909411|ref|XP_007214274.1|//hypothetical protein PRUPE_ppa026977mg [Prunus persica]	GO:0016021//integral component of membrane;GO:0005746//mitochondrial respiratory chain	NA	NA	NA	BGI_novel_G000281	gi|15226582|ref|NP_182260.1|	3.2e-09	cytochrome c oxidase subunit Vc family protein [Arabidopsis thaliana]
Prupe.2G165900	0.88	1.67	1.56	0	0.05	0	-4.01284	Down	5.46763e-09	gi|596007988|ref|XP_007218473.1|//hypothetical protein PRUPE_ppa011987mg [Prunus persica]	NA	NA	NA	NA
Prupe.1G565200	3.64	4.39	2.72	0.21	0.21	0.11	-4.00461	Down	3.15149e-24	gi|595845139|ref|XP_007208872.1|//hypothetical protein PRUPE_ppa026053mg [Prunus persica];gi|596241603|ref|XP_007224488.1|//hypothetical protein PRUPE_ppa023206mg, partial [Prunus persica]	GO:0044464//cell part;GO:0016021//integral component of membrane	GO:0022857//transmembrane transporter activity	GO:0055085//transmembrane transport	K02940//large subunit ribosomal protein L9e;K00083//cinnamyl-alcohol dehydrogenase [EC:1.1.1.195];K01623//fructose-bisphosphate aldolase, class I [EC:4.1.2.13]	Prupe.1G565200	gi|15238227|ref|NP_201275.1|	1.5e-43	nodulin MtN21 /EamA-like transporter family protein [Arabidopsis thaliana]
Prupe.4G284000	6.12	7.85	6.26	0.43	0.3	0.52	-3.9733	Down	1.11387e-84	gi|595890628|ref|XP_007213500.1|//hypothetical protein PRUPE_ppa021551mg [Prunus persica]	NA	GO:0043531//ADP binding	GO:0006952//defense response	K15078//structure-specific endonuclease subunit SLX1 [EC:3.6.1.-]	Prupe.4G284000	gi|15231862|ref|NP_188065.1|	2e-106	NB-ARC domain-containing disease resistance protein [Arabidopsis thaliana]
Prupe.5G108900	14.15	12.59	11.76	1.06	0.5	0.68	-3.94374	Down	3.4932e-36	gi|595848885|ref|XP_007209618.1|//hypothetical protein PRUPE_ppa011666mg [Prunus persica]	NA	NA	NA	NA	Prupe.5G108900	gi|15225931|ref|NP_182138.1|	5.4e-12	late embryogenesis abundant hydroxyproline-rich glycoprotein [Arabidopsis thaliana]
Prupe.8G023800	0.69	0.72	0.52	0.04	0.02	0.04	-3.93761	Down	6.87999e-18	gi|595796208|ref|XP_007201121.1|//hypothetical protein PRUPE_ppa021102mg [Prunus persica]	NA	NA	NA	K19613//leucine-rich repeat protein SHOC2	Prupe.8G023800	gi|9759045|dbj|BAB09567.1|	4.4e-164	disease resistance protein-like [Arabidopsis thaliana]
Prupe.8G193600	1.4	1.96	1.46	0.1	0.09	0.1	-3.90189	Down	3.41875e-43	gi|595794407|ref|XP_007200863.1|//hypothetical protein PRUPE_ppa027137mg [Prunus persica]	NA	NA	NA	K14611//solute carrier family 23 (nucleobase transporter), member 1/2;K08234//glyoxylase I family protein	Prupe.8G193600	gi|5902371|gb|AAD55473.1|AC009322_13	7.4e-60	Hypothetical protein [Arabidopsis thaliana]
Prupe.3G125200	2.17	2.04	2.12	0.12	0.1	0.14	-3.87902	Down	4.0799e-23	gi|595884702|ref|XP_007213018.1|//hypothetical protein PRUPE_ppa023026mg [Prunus persica]	GO:0016020//membrane;GO:0016021//integral component of membrane	GO:0005509//calcium ion binding	GO:0055085//transmembrane transport	NA	Prupe.3G125200	gi|30695448|ref|NP_564623.2|	1.7e-178	Na+/Ca 2+ exchanger-like protein [Arabidopsis thaliana]
Prupe.8G114600	2.09	1.29	2.28	0.06	0.06	0.06	-3.8678	Down	7.93373e-10	gi|595791233|ref|XP_007199365.1|//hypothetical protein PRUPE_ppa025413mg, partial [Prunus persica]	NA	NA	NA	K05282//gibberellin 20-oxidase [EC:1.14.11.12];K00475//naringenin 3-dioxygenase [EC:1.14.11.9];K06892//feruloyl-CoA ortho-hydroxylase [EC:1.14.11.-]	Prupe.8G114600	gi|42572483|ref|NP_974337.1|	2.7e-39	2-oxoglutarate (2OG) and Fe(II)-dependent oxygenase superfamily protein [Arabidopsis thaliana]
Prupe.7G141100	365.73	260.04	217.74	12.18	17.08	22.16	-3.86172	Down	1.1453e-31	gi|645273395|ref|XP_008241856.1|//PREDICTED: salicylic acid-binding protein 2-like [Prunus mume]	NA	NA	NA	K08233//polyneuridine-aldehyde esterase [EC:3.1.1.78]	Prupe.7G141100	gi|15227865|ref|NP_179942.1|	3.2e-49	methyl esterase 3 [Arabidopsis thaliana]
Prupe.6G271400	4.34	5.2	3.46	0.96	0	0	-3.84278	Down	2.50998e-07	gi|595830947|ref|XP_007206169.1|//hypothetical protein PRUPE_ppa013671mg [Prunus persica];gi|645273999|ref|XP_008242142.1|//PREDICTED: alpha-aminoadipic semialdehyde synthase [Prunus mume]	GO:0016021//integral component of membrane	GO:0004753//saccharopine dehydrogenase activity;GO:0016491//oxidoreductase activity	GO:0008152//metabolic process;GO:0055114//oxidation-reduction process	K00293//saccharopine dehydrogenase (NADP+, L-glutamate forming) [EC:1.5.1.10];K14157//alpha-aminoadipic semialdehyde synthase [EC:1.5.1.8 1.5.1.9]	Prupe.6G271400	gi|4455329|emb|CAB36789.1|	4e-33	lysine-ketoglutarate reductase/saccharopine [Arabidopsis thaliana]
Prupe.5G029200	2.47	2.6	1.7	0.14	0.12	0.15	-3.83738	Down	2.48364e-32	gi|645233402|ref|XP_008223327.1|//PREDICTED: uncharacterized protein LOC103323141 [Prunus mume];gi|595850886|ref|XP_007210008.1|//hypothetical protein PRUPE_ppa016155mg [Prunus persica]	GO:0016021//integral component of membrane	NA	NA	K01052//lysosomal acid lipase/cholesteryl ester hydrolase [EC:3.1.1.13];K05768//gelsolin	Prupe.5G029200	gi|15236618|ref|NP_194926.1|	2.6e-16	uncharacterized protein [Arabidopsis thaliana]
Prupe.5G051400	1.45	1.63	1.08	0.04	0.04	0.09	-3.8327	Down	1.36739e-10	gi|595844732|ref|XP_007208794.1|//hypothetical protein PRUPE_ppa024408mg [Prunus persica]	NA	GO:0030247//polysaccharide binding	NA	K04733//interleukin-1 receptor-associated kinase 4 [EC:2.7.11.1];K04730//interleukin-1 receptor-associated kinase 1 [EC:2.7.11.1]	Prupe.5G051400	gi|6587815|gb|AAF18506.1|AC010924_19	9.2e-15	Similar to gb|U44028 Arabidopsis thaliana transcription factor CKC and contains a PF|00069 Eukaryotic protein kinase domain [Arabidopsis thaliana]
Prupe.8G079300	7.07	7.05	6.49	0.62	0.34	0.44	-3.81367	Down	1.74331e-78	gi|657965256|ref|XP_008374275.1|//PREDICTED: retrovirus-related Pol polyprotein from transposon TNT 1-94 [Malus domestica];gi|645263030|ref|XP_008237040.1|//PREDICTED: auxin-induced protein 15A-like [Prunus mume];gi|595794500|ref|XP_007200877.1|//hypothetical protein PRUPE_ppb013932mg, partial [Prunus persica]	NA	NA	GO:0009733//response to auxin	K04733//interleukin-1 receptor-associated kinase 4 [EC:2.7.11.1];K03006//DNA-directed RNA polymerase II subunit RPB1 [EC:2.7.7.6];K03517//quinolinate synthase [EC:2.5.1.72];K20279//synaptojanin [EC:3.1.3.36];K14488//SAUR family protein;K03002//DNA-directed RNA polymerase I subunit RPA2 [EC:2.7.7.6]	Prupe.8G079300	gi|13876509|gb|AAK43485.1|AC084807_10	1.4e-62	polyprotein, putative [Arabidopsis thaliana]
BGI_novel_G000673	5.84	5.11	14.24	0.5	0.59	0.51	-3.79172	Down	2.51446e-24	gi|645247763|ref|XP_008229987.1|//PREDICTED: allene oxide synthase, chloroplastic [Prunus mume]	NA	GO:0016705//oxidoreductase activity, acting on paired donors, with incorporation or reduction of molecular oxygen;GO:0020037//heme binding;GO:0005506//iron ion binding;GO:0004497//monooxygenase activity	GO:0055114//oxidation-reduction process	K10528//hydroperoxide lyase [EC:4.1.2.-]	BGI_novel_G000673	gi|15231702|ref|NP_190856.1|	2.8e-09	monodehydroascorbate reductase 1 [Arabidopsis thaliana]
Prupe.1G051800	0.23	0.25	0.32	0	0	0	-3.78863	Down	2.5996e-07	gi|596290807|ref|XP_007226239.1|//hypothetical protein PRUPE_ppa017506mg [Prunus persica]	NA	GO:0043531//ADP binding	GO:0006952//defense response	K19613//leucine-rich repeat protein SHOC2;K13457//disease resistance protein RPM1	Prupe.1G051800	gi|15222893|ref|NP_175437.1|	2.4e-132	NB-ARC domain-containing disease resistance protein [Arabidopsis thaliana]
Prupe.7G064600	0.94	1.42	1.38	0.06	0.08	0.03	-3.77667	Down	1.23495e-11	gi|595805869|ref|XP_007202358.1|//hypothetical protein PRUPE_ppa009186mg [Prunus persica]	GO:0005634//nucleus	GO:0003677//DNA binding	GO:0006355//regulation of transcription, DNA-templated	K14328//regulator of nonsense transcripts 3;K09142//uncharacterized protein	Prupe.7G064600	gi|42569291|ref|NP_180046.2|	8.2e-13	transcriptional factor B3 family protein [Arabidopsis thaliana]
Prupe.2G112900	2.32	0.49	1.15	0	0	0.11	-3.77515	Down	2.14734e-08	gi|596016296|ref|XP_007218863.1|//hypothetical protein PRUPE_ppa002893mg [Prunus persica]	NA	NA	NA	K15404//aldehyde decarbonylase [EC:4.1.99.5]	Prupe.2G112900	gi|334182234|ref|NP_001184890.1|	2e-139	protein ECERIFERUM 1 [Arabidopsis thaliana]
Prupe.6G163800	7.15	9.5	6.33	0.22	0.33	0.79	-3.77217	Down	4.43257e-18	gi|596130360|ref|XP_007222149.1|//hypothetical protein PRUPE_ppa005735mg [Prunus persica]	NA	NA	NA	NA	Prupe.6G163800	gi|15222990|ref|NP_177752.1|	1.7e-07	uncharacterized protein [Arabidopsis thaliana]
Prupe.3G035800	0.98	1.4	0.42	0	0	0	-3.76384	Down	3.81965e-07	gi|645244261|ref|XP_008228349.1|//PREDICTED: acyl carrier protein 1, chloroplastic-like [Prunus mume]	NA	NA	NA	K03955//NADH dehydrogenase (ubiquinone) 1 alpha/beta subcomplex 1	Prupe.3G035800	gi|15240461|ref|NP_198072.1|	1.2e-16	acyl carrier protein 5 [Arabidopsis thaliana]
Prupe.4G122800	0.37	0.39	0.22	0.02	0.02	0	-3.75759	Down	1.58142e-08	gi|595905549|ref|XP_007214066.1|//hypothetical protein PRUPE_ppa017609mg [Prunus persica]	NA	NA	NA	K13466//EIX receptor 1/2	Prupe.4G122800	gi|15226862|ref|NP_181039.1|	3.8e-188	disease resistance family protein / LRR family protein [Arabidopsis thaliana]
Prupe.3G115900	0.72	1.98	1.78	0	0	0.1	-3.75755	Down	3.2872e-08	gi|595882412|ref|XP_007212588.1|//hypothetical protein PRUPE_ppa015971mg, partial [Prunus persica]	NA	NA	NA	K04730//interleukin-1 receptor-associated kinase 1 [EC:2.7.11.1]	Prupe.3G115900	gi|15219699|ref|NP_174809.1|	2e-32	putative leucine-rich repeat receptor-like protein kinase [Arabidopsis thaliana]
BGI_novel_G000156	4.71	3.95	4.57	0	0	0.32	-3.74937	Down	1.68649e-08	NA	NA	NA	NA	NA
Prupe.4G032300	1.78	1.48	1.51	0.09	0.15	0.05	-3.74301	Down	4.25763e-22	gi|645237022|ref|XP_008225015.1|//PREDICTED: receptor-like serine/threonine-protein kinase SD1-8 [Prunus mume]	NA	GO:0000166//nucleotide binding;GO:0004672//protein kinase activity	GO:0009987//cellular process	K04733//interleukin-1 receptor-associated kinase 4 [EC:2.7.11.1]	Prupe.4G032300	gi|157086542|gb|ABV21214.1|	1.7e-269	At4g21380 [Arabidopsis thaliana]
Prupe.1G072200	1.27	0.98	1.11	0.09	0.37	0	-3.73541	Down	2.73618e-10	gi|694433057|ref|XP_009343847.1|//PREDICTED: calcium-transporting ATPase 10, plasma membrane-type [Pyrus x bretschneideri]	NA	GO:0005488//binding	GO:0006811//ion transport	K01537//Ca2+-transporting ATPase [EC:3.6.3.8]	Prupe.1G072200	gi|15233753|ref|NP_194719.1|	2e-13	calcium-transporting ATPase 10 [Arabidopsis thaliana]
Prupe.7G051100	2.78	1.57	1.51	0	0.08	0.22	-3.72591	Down	1.21484e-11	gi|595813036|ref|XP_007203514.1|//hypothetical protein PRUPE_ppa024923mg [Prunus persica]	NA	GO:0008422//beta-glucosidase activity;GO:0019865//immunoglobulin binding	GO:0006950//response to stress	K04733//interleukin-1 receptor-associated kinase 4 [EC:2.7.11.1];K14297//nuclear pore complex protein Nup98-Nup96	Prupe.7G051100	gi|21592749|gb|AAM64698.1|	8.1e-42	putative thaumatin-like protein [Arabidopsis thaliana]
Prupe.4G252100	314.08	270.03	208.8	10.43	28.9	6.89	-3.70296	Down	2.7265e-11	gi|595901545|ref|XP_007213889.1|//hypothetical protein PRUPE_ppa006930mg [Prunus persica]	NA	GO:0016747//transferase activity, transferring acyl groups other than amino-acyl groups	GO:0008152//metabolic process;GO:0009058//biosynthetic process	K00660//chalcone synthase [EC:2.3.1.74]	Prupe.4G252100	gi|71089741|gb|AAZ23727.1|	1.5e-113	chalcone synthase family protein [Arabidopsis thaliana]
Prupe.8G098900	7.92	3.99	8.12	0.36	0.2	0.71	-3.69621	Down	1.79582e-18	gi|595793063|ref|XP_007200280.1|//hypothetical protein PRUPE_ppa014595mg, partial [Prunus persica]	NA	NA	NA	K12472//epidermal growth factor receptor substrate 15	Prupe.8G098900	gi|15222103|ref|NP_175357.1|	8.4e-45	BURP domain protein USPL1 [Arabidopsis thaliana]
Prupe.7G160900	0.62	1	0.96	0.01	0.06	0	-3.69056	Down	3.83717e-08	gi|645235854|ref|XP_008224461.1|//PREDICTED: LOW QUALITY PROTEIN: kinesin-like protein Klp68D [Prunus mume]	GO:0005874//microtubule	GO:0005524//ATP binding;GO:0003777//microtubule motor activity;GO:0008017//microtubule binding	GO:0007018//microtubule-based movement	K10398//kinesin family member 11	Prupe.7G160900	gi|110743789|dbj|BAE99730.1|	2.1e-47	kinesin like protein [Arabidopsis thaliana]
Prupe.8G091200	1.69	2.48	2.05	0.06	0.12	0.06	-3.68163	Down	1.1164e-09	gi|595794117|ref|XP_007200807.1|//hypothetical protein PRUPE_ppa025448mg [Prunus persica]	NA	NA	NA	NA	Prupe.8G091200	gi|42570797|ref|NP_973472.1|	1.9e-12	uncharacterized protein [Arabidopsis thaliana]
Prupe.7G051400	0.73	0.28	0.24	0	0	0	-3.68084	Down	8.08107e-07	gi|595811620|ref|XP_007203267.1|//hypothetical protein PRUPE_ppa019803mg [Prunus persica]	NA	GO:0050662//coenzyme binding;GO:0046993//oxidoreductase activity, acting on X-H and Y-H to form an X-Y bond, with oxygen as acceptor	GO:0008152//metabolic process	NA	Prupe.7G051400	gi|15221473|ref|NP_174357.1|	3.2e-189	FAD-binding Berberine family protein [Arabidopsis thaliana]
Prupe.1G087300	44.51	20.92	29.52	1.61	1	2.88	-3.67665	Down	4.97397e-14	gi|645234259|ref|XP_008223730.1|//PREDICTED: protein ASPARTIC PROTEASE IN GUARD CELL 2-like [Prunus mume]	NA	NA	NA	K00924;K01381//saccharopepsin [EC:3.4.23.25]	Prupe.1G087300	gi|22326716|ref|NP_196638.2|	2.4e-142	aspartyl protease family protein [Arabidopsis thaliana]
Prupe.2G056600	0.89	0.87	0.79	0.05	0.07	0.04	-3.67603	Down	2.90157e-16	gi|596036007|ref|XP_007219668.1|//hypothetical protein PRUPE_ppa025242mg [Prunus persica]	NA	GO:0008135//translation factor activity, RNA binding	GO:0006412//translation	K11593//eukaryotic translation initiation factor 2C	Prupe.2G056600	gi|18401305|ref|NP_565633.1|	0	argonaute 4 [Arabidopsis thaliana]
BGI_novel_G000021	3.15	3.53	2.78	0.24	0.19	0.26	-3.66755	Down	1.98945e-34	gi|595816525|ref|XP_007204076.1|//hypothetical protein PRUPE_ppb015759mg, partial [Prunus persica]	NA	NA	NA	NA
Prupe.8G120700	5.41	8.19	7.82	0.42	0.69	0.53	-3.64551	Down	2.02605e-54	gi|595841406|ref|XP_007208203.1|//hypothetical protein PRUPE_ppa019749mg [Prunus persica]	NA	GO:0016628//oxidoreductase activity, acting on the CH-CH group of donors, NAD or NADP as acceptor;GO:0016772//transferase activity, transferring phosphorus-containing groups	GO:0006796//phosphate-containing compound metabolic process	K00016//L-lactate dehydrogenase [EC:1.1.1.27]
BGI_novel_G000480	0.26	0.61	0.37	0	0.04	0	-3.63565	Down	3.46727e-08	gi|595842451|ref|XP_007208422.1|//hypothetical protein PRUPE_ppa000740mg [Prunus persica]	NA	GO:0004386//helicase activity	GO:0009987//cellular process	K10900//werner syndrome ATP-dependent helicase [EC:3.6.4.12]	BGI_novel_G000480	gi|22328224|ref|NP_192095.2|	4.3e-16	WD40 domain-containing protein [Arabidopsis thaliana]
Prupe.6G133800	3.3	5.55	3.49	0.37	0.36	0.26	-3.63135	Down	1.2324e-26	gi|595881689|ref|XP_007212466.1|//hypothetical protein PRUPE_ppa017436mg [Prunus persica];gi|645266671|ref|XP_008238720.1|//PREDICTED: uncharacterized protein LOC103337338 [Prunus mume]	NA	NA	NA	NA
Prupe.6G192000	17.17	20.55	25.22	1.09	2.27	1.44	-3.63048	Down	2.54676e-50	gi|595826408|ref|XP_007205569.1|//hypothetical protein PRUPE_ppa008728mg [Prunus persica]	NA	NA	NA	K00430//peroxidase [EC:1.11.1.7]	Prupe.6G192000	gi|15227200|ref|NP_179828.1|	3.3e-137	peroxidase [Arabidopsis thaliana]
Prupe.4G019300	1.32	1.19	1.03	0	0.05	0.05	-3.6173	Down	6.18007e-08	gi|645237022|ref|XP_008225015.1|//PREDICTED: receptor-like serine/threonine-protein kinase SD1-8 [Prunus mume]	NA	GO:0016740//transferase activity	NA	K04733//interleukin-1 receptor-associated kinase 4 [EC:2.7.11.1];K04730//interleukin-1 receptor-associated kinase 1 [EC:2.7.11.1];K05349//beta-glucosidase [EC:3.2.1.21]	Prupe.4G019300	gi|157086542|gb|ABV21214.1|	4.5e-40	At4g21380 [Arabidopsis thaliana]
BGI_novel_G000214	1.6	0.83	2.1	0.08	0.04	0.08	-3.61151	Down	3.07881e-09	gi|596040845|ref|XP_007220023.1|//hypothetical protein PRUPE_ppb025125mg, partial [Prunus persica]	NA	NA	NA	NA	BGI_novel_G000214	gi|18420939|ref|NP_568475.1|	3.7e-07	uncharacterized protein [Arabidopsis thaliana]
BGI_novel_G000525	2.63	2.05	1.35	0	0.07	0.15	-3.5944	Down	3.03847e-08	NA	NA	NA	NA	NA
BGI_novel_G000428	0.6	1.03	0.47	0	0	0	-3.58785	Down	1.50726e-06	gi|595914377|ref|XP_007214689.1|//hypothetical protein PRUPE_ppa025675mg [Prunus persica]	NA	NA	NA	NA
Prupe.4G279400	0.61	0.51	0.52	0	0.05	0.02	-3.57057	Down	1.28925e-07	NA	NA	NA	NA	NA
Prupe.8G111000	2.76	3.34	1.94	0	0.18	0	-3.56264	Down	5.1972e-07	gi|595792919|ref|XP_007200208.1|//hypothetical protein PRUPE_ppa015804mg [Prunus persica]	NA	NA	NA	NA
Prupe.1G103300	0.75	1.8	1.82	0	0	0	-3.56177	Down	1.94301e-06	gi|596198896|ref|XP_007223671.1|//hypothetical protein PRUPE_ppa012861mg [Prunus persica]	NA	NA	NA	K15078//structure-specific endonuclease subunit SLX1 [EC:3.6.1.-]
Prupe.5G067600	4.65	2.94	11.79	0	0	0.15	-3.55136	Down	3.3378e-06	gi|595848392|ref|XP_007209517.1|//hypothetical protein PRUPE_ppa010475mg [Prunus persica]	NA	NA	NA	K09873//aquaporin TIP	Prupe.5G067600	gi|15236043|ref|NP_193465.1|	6.7e-113	tonoplast intrinsic protein 2;2 [Arabidopsis thaliana]
BGI_novel_G000401	1.13	2.71	1.64	0	0	0	-3.5429	Down	2.18238e-06	gi|645275695|ref|XP_008242943.1|//PREDICTED: alpha/beta hydrolase domain-containing protein 17C [Prunus mume]	NA	NA	NA	NA
Prupe.6G159000	0.26	0.28	0.24	0	0.02	0	-3.53854	Down	5.85104e-07	gi|595834251|ref|XP_007206834.1|//hypothetical protein PRUPE_ppa026969mg [Prunus persica]	NA	NA	NA	K04733//interleukin-1 receptor-associated kinase 4 [EC:2.7.11.1]	Prupe.6G159000	gi|15220348|ref|NP_172600.1|	9.5e-135	G-type lectin S-receptor-like serine/threonine-protein kinase [Arabidopsis thaliana]
Prupe.7G072300	0.26	0.44	0.48	0	0	0	-3.53149	Down	2.31721e-06	gi|595812848|ref|XP_007203477.1|//hypothetical protein PRUPE_ppa022312mg [Prunus persica]	NA	GO:0005506//iron ion binding;GO:0016491//oxidoreductase activity	NA	K13257//2-hydroxyisoflavanone synthase [EC:1.14.13.136];K15814//beta-amyrin 24-hydroxylase [EC:1.14.99.43];K13261//3,9-dihydroxypterocarpan 6a-monooxygenase [EC:1.14.13.28];K07408//cytochrome P450 family 1 subfamily A polypeptide 1 [EC:1.14.14.1]	Prupe.7G072300	gi|15240211|ref|NP_196307.1|	1.2e-126	cytochrome P450, family 93, subfamily D, polypeptide 1 [Arabidopsis thaliana]
Prupe.1G449100	0.18	0.31	0.44	0	0.02	0	-3.52327	Down	8.62766e-07	gi|645226508|ref|XP_008220072.1|//PREDICTED: carotenoid 9,10(9',10')-cleavage dioxygenase 1-like [Prunus mume]	NA	NA	NA	K11159//carotenoid cleavage dioxygenase
Prupe.5G078500	32.82	28.92	32.67	2.51	1.68	3.74	-3.51202	Down	1.24479e-52	gi|595851798|ref|XP_007210187.1|//hypothetical protein PRUPE_ppa019218mg [Prunus persica]	NA	NA	NA	K14985//26-hydroxylase [EC:1.14.-.-];K05280//flavonoid 3'-monooxygenase [EC:1.14.13.21]	Prupe.5G078500	gi|15234514|ref|NP_192967.1|	7.1e-142	cytochrome P450, family 706, subfamily A, polypeptide 4 [Arabidopsis thaliana]
Prupe.4G261500	2.24	2.83	3.21	0.24	0.12	0.26	-3.50721	Down	1.97831e-22	gi|596293308|ref|XP_007226646.1|//hypothetical protein PRUPE_ppa022052mg, partial [Prunus persica]	NA	NA	NA	K03921//acyl-[acyl-carrier-protein] desaturase [EC:1.14.19.2 1.14.19.11 1.14.19.26]
Prupe.3G110100	7.23	7.23	10.29	0.36	0.96	0.6	-3.50687	Down	1.54814e-24	gi|645245445|ref|XP_008228882.1|//PREDICTED: cysteine-rich repeat secretory protein 38-like [Prunus mume]	NA	NA	NA	K04733//interleukin-1 receptor-associated kinase 4 [EC:2.7.11.1];K04730//interleukin-1 receptor-associated kinase 1 [EC:2.7.11.1]	Prupe.3G110100	gi|18403247|ref|NP_566697.1|	1e-67	Receptor-like protein kinase-related family protein [Arabidopsis thaliana]
Prupe.7G049500	0.98	0.84	0.88	0	0.05	0	-3.48383	Down	9.81153e-07	gi|595957900|ref|XP_007216739.1|//hypothetical protein PRUPE_ppa025502mg [Prunus persica]	NA	NA	NA	NA	Prupe.7G049500	gi|7406411|emb|CAB85521.1|	3.3e-27	putative protein [Arabidopsis thaliana]
Prupe.3G059800	8.14	8.43	8.55	0.38	0.34	1.04	-3.47562	Down	3.69984e-14	gi|595955086|ref|XP_007216612.1|//hypothetical protein PRUPE_ppa027044mg [Prunus persica]	NA	GO:0000166//nucleotide binding;GO:0017111//nucleoside-triphosphatase activity	NA	K05681//ATP-binding cassette, subfamily G (WHITE), member 2	Prupe.3G059800	gi|15218936|ref|NP_176196.1|	0	ABC transporter G family member 36 [Arabidopsis thaliana]
BGI_novel_G000741	1.06	0.91	0.88	0.09	0.03	0.03	-3.47154	Down	4.91905e-09	gi|596286393|ref|XP_007225609.1|//hypothetical protein PRUPE_ppb022686mg, partial [Prunus persica]	GO:0005840//ribosome	GO:0003735//structural constituent of ribosome	GO:0006412//translation	K03247//translation initiation factor 3 subunit H
Prupe.6G140900	9.66	11.1	9.38	0.89	0.19	0.62	-3.47121	Down	1.31852e-25	gi|596000045|ref|XP_007218043.1|//hypothetical protein PRUPE_ppa006098mg [Prunus persica]	NA	NA	NA	K01874//methionyl-tRNA synthetase [EC:6.1.1.10]
Prupe.1G132600	0.42	0.53	1.06	0.03	0.03	0.03	-3.4708	Down	7.29386e-09	gi|596299979|ref|XP_007227723.1|//hypothetical protein PRUPE_ppa004410mg [Prunus persica]	NA	GO:0022857//transmembrane transporter activity	GO:0006810//transport	K03327//multidrug resistance protein, MATE family	Prupe.1G132600	gi|15239797|ref|NP_199724.1|	2.8e-185	MATE efflux family protein [Arabidopsis thaliana]
Prupe.2G118100	0.8	0.8	0.79	0	0	0	-3.46567	Down	3.70389e-06	gi|645252957|ref|XP_008232359.1|//PREDICTED: putative disease resistance protein At1g50180 [Prunus mume]	NA	NA	NA	K19613//leucine-rich repeat protein SHOC2;K13457//disease resistance protein RPM1	Prupe.2G118100	gi|108738905|gb|ABG00942.1|	3.6e-22	disease resistance protein, partial [Arabidopsis thaliana]
BGI_novel_G000573	2.89	4.73	4.06	0.48	0.14	0.21	-3.45422	Down	6.4798e-12	gi|645224261|ref|XP_008219024.1|//PREDICTED: uncharacterized protein LOC103319292 [Prunus mume]	NA	NA	NA	NA
Prupe.4G151800	0.51	0.51	0.59	0	0	0	-3.42827	Down	4.94374e-06	gi|595834201|ref|XP_007206825.1|//hypothetical protein PRUPE_ppa026179mg, partial [Prunus persica]	NA	NA	NA	NA
Prupe.5G004300	0.17	0.21	0.51	0	0	0	-3.42705	Down	5.65399e-06	gi|595846707|ref|XP_007209181.1|//hypothetical protein PRUPE_ppa006339mg [Prunus persica]	NA	NA	NA	K07088//uncharacterized protein	Prupe.5G004300	gi|334182727|ref|NP_683316.2|	4.3e-129	auxin efflux carrier-like protein [Arabidopsis thaliana]
Prupe.1G252200	14.28	16.69	10.87	1.31	0.89	1.57	-3.40524	Down	1.67528e-64	gi|596286536|ref|XP_007225633.1|//hypothetical protein PRUPE_ppa003374mg [Prunus persica];gi|596156009|ref|XP_007222806.1|//hypothetical protein PRUPE_ppa005061mg [Prunus persica]	GO:0005623//cell	GO:0047134//protein-disulfide reductase activity	GO:0055114//oxidation-reduction process;GO:0045454//cell redox homeostasis	K17609//nucleoredoxin [EC:1.8.1.8]	Prupe.1G252200	gi|18406743|ref|NP_564756.1|	4.5e-150	protein reduce transmission through pollen [Arabidopsis thaliana]
Prupe.1G585400	12.85	12.41	18.92	1.88	0.94	1.14	-3.40448	Down	9.94652e-40	gi|596122392|ref|XP_007221822.1|//hypothetical protein PRUPE_ppa002962mg [Prunus persica]	NA	NA	NA	K14638//solute carrier family 15 (peptide/histidine transporter), member 3/4	Prupe.1G585400	gi|15218903|ref|NP_176183.1|	2.8e-250	probable peptide/nitrate transporter [Arabidopsis thaliana]
Prupe.2G126700	0.26	0.23	0.2	0.02	0	0.01	-3.39667	Down	1.92786e-07	gi|595815878|ref|XP_007203971.1|//hypothetical protein PRUPE_ppa024258mg [Prunus persica]	NA	NA	NA	K19613//leucine-rich repeat protein SHOC2	Prupe.2G126700	gi|10178211|dbj|BAB11635.1|	7.6e-165	TMV resistance protein N [Arabidopsis thaliana]
Prupe.7G159400	0.32	0.61	0.46	0.06	0.04	0.04	-3.38434	Down	7.9935e-11	gi|595815525|ref|XP_007203925.1|//hypothetical protein PRUPE_ppa018662mg, partial [Prunus persica];gi|645273119|ref|XP_008241725.1|//PREDICTED: uncharacterized protein LOC103340128 [Prunus mume]	GO:0016021//integral component of membrane	GO:0005524//ATP binding	NA	K08900//mitochondrial chaperone BCS1	Prupe.7G159400	gi|51968374|dbj|BAD42879.1|	3.5e-146	AAA-type ATPase like protein [Arabidopsis thaliana]
Prupe.4G028700	8.31	6.8	7.15	0.55	1.02	0.45	-3.37686	Down	4.07066e-37	gi|645237006|ref|XP_008225008.1|//PREDICTED: uncharacterized protein LOC103324687 [Prunus mume]	NA	NA	NA	K04733//interleukin-1 receptor-associated kinase 4 [EC:2.7.11.1]	Prupe.4G028700	gi|30686087|ref|NP_567679.2|	7.7e-169	cysteine-rich receptor-like protein kinase 10 [Arabidopsis thaliana]
Prupe.2G082300	0.68	0.69	0.7	0.07	0.05	0.05	-3.37286	Down	1.54546e-11	gi|645280428|ref|XP_008245179.1|//PREDICTED: uncharacterized protein LOC103343293 [Prunus mume]	NA	NA	NA	NA	Prupe.2G082300	gi|9293890|dbj|BAB01793.1|	1.2e-118	unnamed protein product [Arabidopsis thaliana]
Prupe.1G461600	21.26	15.35	19.07	0.9	2.81	1.06	-3.36999	Down	1.19552e-21	gi|596288541|ref|XP_007225954.1|//hypothetical protein PRUPE_ppa013757mg [Prunus persica]	NA	NA	NA	K14416//elongation factor 1 alpha-like protein	Prupe.1G461600	gi|15238633|ref|NP_197868.1|	1.8e-43	flowering promoting factor 1 [Arabidopsis thaliana]
Prupe.1G497700	1.12	1.14	1.4	0.03	0	0.19	-3.35359	Down	1.26944e-08	gi|596234915|ref|XP_007224356.1|//hypothetical protein PRUPE_ppa020848mg [Prunus persica]	NA	NA	NA	K01206//alpha-L-fucosidase [EC:3.2.1.51]	Prupe.1G497700	gi|15231558|ref|NP_189274.1|	8.4e-115	GDSL esterase/lipase [Arabidopsis thaliana]
Prupe.2G081300	17.66	17.38	15.15	1.45	2	1.21	-3.35008	Down	4.6794e-40	gi|596078769|ref|XP_007221246.1|//hypothetical protein PRUPE_ppa023973mg, partial [Prunus persica]	GO:0016021//integral component of membrane	NA	NA	K15502//serine/threonine-protein phosphatase 6 regulatory ankyrin repeat subunit A	Prupe.2G081300	gi|15238273|ref|NP_196090.1|	1.2e-53	Ankyrin repeat family protein [Arabidopsis thaliana]
Prupe.7G103100	0.19	0.56	0.55	0	0	0.04	-3.33394	Down	4.77855e-06	gi|595810215|ref|XP_007203037.1|//hypothetical protein PRUPE_ppa022745mg, partial [Prunus persica]	NA	GO:0004553//hydrolase activity, hydrolyzing O-glycosyl compounds	GO:0005975//carbohydrate metabolic process	K01193//beta-fructofuranosidase [EC:3.2.1.26]	Prupe.7G103100	gi|21537018|gb|AAM61359.1|	6e-145	putative beta-fructofuranosidase (invertase) [Arabidopsis thaliana]
Prupe.4G253500	0.97	1.74	0.74	0.06	0.1	0.03	-3.31622	Down	3.43611e-08	gi|596276410|ref|XP_007225184.1|//hypothetical protein PRUPE_ppa002170mg [Prunus persica]	NA	NA	NA	NA
Prupe.1G133600	0.58	4.55	0.05	0	0	0	-3.29578	Down	2.00538e-05	gi|596294109|ref|XP_007226781.1|//hypothetical protein PRUPE_ppa018022mg [Prunus persica]	NA	NA	NA	NA	Prupe.1G133600	gi|11994620|dbj|BAB02757.1|	6.9e-33	unnamed protein product [Arabidopsis thaliana]
Prupe.6G357700	0.75	0.8	0.55	0.04	0.04	0	-3.28224	Down	1.88427e-06	gi|645222964|ref|XP_008218406.1|//PREDICTED: uncharacterized protein LOC103318753 [Prunus mume]	NA	NA	NA	NA
Prupe.2G087900	1.9	1.24	1.17	0.19	0.05	0.14	-3.27892	Down	1.09459e-12	gi|645252335|ref|XP_008232076.1|//PREDICTED: probable receptor-like protein kinase At5g39020 [Prunus mume]	NA	NA	NA	K04733//interleukin-1 receptor-associated kinase 4 [EC:2.7.11.1]	Prupe.2G087900	gi|15219783|ref|NP_176864.1|	3.9e-94	putative serine/threonine protein kinase [Arabidopsis thaliana]
Prupe.2G033700	17.84	13.44	15.44	1.67	1.54	1.17	-3.2784	Down	1.07121e-56	gi|645251068|ref|XP_008231510.1|//PREDICTED: uncharacterized protein LOC103330685 isoform X2 [Prunus mume];gi|596052686|ref|XP_007220708.1|//hypothetical protein PRUPE_ppa021336mg, partial [Prunus persica]	NA	NA	NA	NA	Prupe.2G033700	gi|22327990|ref|NP_200888.2|	3.1e-26	heavy metal transport/detoxification domain-containing protein [Arabidopsis thaliana]
Prupe.2G051000	21.22	26.37	21.13	2.32	2.66	2.38	-3.2509	Down	1.64525e-108	gi|596034007|ref|XP_007219568.1|//hypothetical protein PRUPE_ppa022834mg [Prunus persica];gi|596058227|ref|XP_007221003.1|//hypothetical protein PRUPE_ppa010434mg [Prunus persica]	GO:0044464//cell part	GO:0005488//binding;GO:0004518//nuclease activity;GO:0003676//nucleic acid binding	NA	K13288//oligoribonuclease [EC:3.1.-.-]	Prupe.2G051000	gi|30683321|ref|NP_850090.1|	1.3e-67	polynucleotidyl transferase, ribonuclease H-like superfamily protein [Arabidopsis thaliana]
BGI_novel_G000792	1.08	2.7	1.59	0	0.1	0.09	-3.23978	Down	3.52361e-06	gi|595852081|ref|XP_007210241.1|//hypothetical protein PRUPE_ppa014973mg, partial [Prunus persica]	NA	NA	NA	K15040//voltage-dependent anion channel protein 2
Prupe.4G227100	64.59	32.85	26.57	2.34	1.2	5.05	-3.23789	Down	1.65916e-08	gi|645241380|ref|XP_008227050.1|//PREDICTED: glycine-rich protein HC1-like [Prunus mume]	NA	NA	NA	NA	Prupe.4G227100	gi|227204239|dbj|BAH56971.1|	1.6e-06	AT2G05440 [Arabidopsis thaliana]
Prupe.1G121100	24.73	36.5	22.24	3.04	1.4	3.76	-3.23244	Down	5.19076e-29	gi|596191740|ref|XP_007223502.1|//hypothetical protein PRUPE_ppa011816mg [Prunus persica];gi|645233426|ref|XP_008223340.1|//PREDICTED: heterogeneous nuclear ribonucleoprotein A3-like [Prunus mume]	NA	NA	NA	K12741//heterogeneous nuclear ribonucleoprotein A1/A3;K13098//RNA-binding protein FUS
Prupe.5G011900	0.97	0.89	1.03	0.09	0.09	0	-3.21322	Down	6.88638e-08	gi|645245171|ref|XP_008228755.1|//PREDICTED: uncharacterized protein LOC103328140 [Prunus mume]	NA	NA	NA	NA
Prupe.8G032600	16.97	19.96	19.56	1.1	2.16	2.56	-3.21157	Down	5.45938e-40	gi|595792059|ref|XP_007199778.1|//hypothetical protein PRUPE_ppa003716mg [Prunus persica]	NA	NA	NA	K00666//fatty-acyl-CoA synthase [EC:6.2.1.-];K01904//4-coumarate--CoA ligase [EC:6.2.1.12]	Prupe.8G032600	gi|18394877|ref|NP_564116.1|	4.2e-246	acyl activating enzyme 1 [Arabidopsis thaliana]
Prupe.7G261100	0.62	1.18	0.41	0.08	0.05	0.12	-3.19362	Down	1.58446e-12	NA	NA	NA	NA	NA
Prupe.3G012700	18.86	38.88	27.65	3.36	1.14	3.8	-3.18334	Down	2.51698e-19	gi|595953976|ref|XP_007216557.1|//hypothetical protein PRUPE_ppb012737mg, partial [Prunus persica]	NA	NA	NA	K04733//interleukin-1 receptor-associated kinase 4 [EC:2.7.11.1]	Prupe.3G012700	gi|15223170|ref|NP_177210.1|	3.3e-06	cysteine-rich receptor-like protein kinase 3 [Arabidopsis thaliana]
Prupe.5G090900	0.38	0.4	0.56	0.04	0	0.04	-3.17701	Down	7.8651e-07	gi|595851878|ref|XP_007210202.1|//hypothetical protein PRUPE_ppa016373mg [Prunus persica]	GO:0016020//membrane	GO:0005215//transporter activity;GO:0016491//oxidoreductase activity	GO:0006810//transport	K08150//MFS transporter, SP family, solute carrier family 2 (myo-inositol transporter), member 13	Prupe.5G090900	gi|15220330|ref|NP_172592.1|	8.4e-197	sugar transporter 1 [Arabidopsis thaliana]
Prupe.1G361300	12.66	7.98	16.82	1.36	1.17	1.43	-3.17421	Down	4.5316e-33	gi|645228932|ref|XP_008221224.1|//PREDICTED: subtilisin-like protease [Prunus mume]	NA	NA	NA	K13199//plasminogen activator inhibitor 1 RNA-binding protein;K11267//sister chromatid cohesion protein PDS5;K18443//golgi-specific brefeldin A-resistance guanine nucleotide exchange factor 1	Prupe.1G361300	gi|18394832|ref|NP_564107.1|	4.8e-264	serine-type endopeptidase SBT5.2 [Arabidopsis thaliana]
Prupe.4G229500	4.68	8.02	6.11	0.46	0	0.29	-3.14379	Down	1.40104e-05	gi|595888312|ref|XP_007213424.1|//hypothetical protein PRUPE_ppa025710mg [Prunus persica];gi|595914660|ref|XP_007214725.1|//hypothetical protein PRUPE_ppa026015mg [Prunus persica];gi|595883086|ref|XP_007212724.1|//hypothetical protein PRUPE_ppa018861mg [Prunus persica]	GO:0016021//integral component of membrane	GO:0016717//oxidoreductase activity, acting on paired donors, with oxidation of a pair of donors resulting in the reduction of molecular oxygen to two molecules of water	GO:0006633//fatty acid biosynthetic process;GO:0055114//oxidation-reduction process	K00507//stearoyl-CoA desaturase (Delta-9 desaturase) [EC:1.14.19.1];K20416//palmitoyl-[glycerolipid] 7-desaturase [EC:1.14.19.42]	Prupe.4G229500	gi|18400926|ref|NP_566529.1|	1.6e-111	palmitoyl-monogalactosyldiacylglycerol delta-7 desaturase [Arabidopsis thaliana]
Prupe.7G197400	1.81	1.82	1.56	0.2	0.19	0.16	-3.12352	Down	7.56128e-23	NA	NA	NA	NA	NA
Prupe.4G283700	8.65	9.04	6.76	0.88	0.42	1.32	-3.11266	Down	7.45729e-26	gi|595882412|ref|XP_007212588.1|//hypothetical protein PRUPE_ppa015971mg, partial [Prunus persica]	NA	NA	NA	K17422//large subunit ribosomal protein L41;K13420//LRR receptor-like serine/threonine-protein kinase FLS2 [EC:2.7.11.1]	Prupe.4G283700	gi|15219699|ref|NP_174809.1|	0	putative leucine-rich repeat receptor-like protein kinase [Arabidopsis thaliana]
Prupe.1G520300	0.91	0.81	0.65	0.05	0.07	0.05	-3.11097	Down	5.40384e-08	gi|596292945|ref|XP_007226586.1|//hypothetical protein PRUPE_ppa023851mg [Prunus persica]	NA	NA	NA	K13691//pathogen-inducible salicylic acid glucosyltransferase [EC:2.4.1.-];K00699//glucuronosyltransferase [EC:2.4.1.17];K13030//cyanohydrin beta-glucosyltransferase [EC:2.4.1.85]	Prupe.1G520300	gi|15219870|ref|NP_173653.1|	6e-187	UDP-glucosyl transferase 85A2 [Arabidopsis thaliana]
Prupe.2G003700	1.57	1.94	1.48	0.13	0.16	0.19	-3.08931	Down	9.71962e-13	gi|645280924|ref|XP_008245400.1|//PREDICTED: zinc finger homeobox protein 3-like [Prunus mume]	NA	NA	NA	K17609//nucleoredoxin [EC:1.8.1.8];K16219//protein N-terminal methyltransferase [EC:2.1.1.244]	Prupe.2G003700	gi|145324014|ref|NP_001077596.1|	5.8e-11	mediator of RNA polymerase II transcription subunit 25 [Arabidopsis thaliana]
Prupe.7G186700	0.24	0.2	0.3	0.01	0.02	0.03	-3.08758	Down	2.61489e-07	gi|595821736|ref|XP_007204864.1|//hypothetical protein PRUPE_ppa019214mg [Prunus persica]	NA	NA	NA	K14794//ribosomal RNA-processing protein 12	Prupe.7G186700	gi|42571047|ref|NP_973597.1|	6.9e-169	NUC173 domain-containing protein [Arabidopsis thaliana]
Prupe.6G313000	175.98	156.01	170.05	25.68	18.51	15.06	-3.06487	Down	3.31636e-71	gi|595826239|ref|XP_007205538.1|//hypothetical protein PRUPE_ppa008576mg [Prunus persica]	NA	GO:0016765//transferase activity, transferring alkyl or aryl (other than methyl) groups	GO:0018130//heterocycle biosynthetic process	K05953//nicotianamine synthase [EC:2.5.1.43]	Prupe.6G313000	gi|15217462|ref|NP_172395.1|	1.3e-108	nicotianamine synthase 3 [Arabidopsis thaliana]
Prupe.3G047200	0.42	0.64	0.38	0	0	0.04	-3.06388	Down	3.07844e-05	gi|595953288|ref|XP_007216498.1|//hypothetical protein PRUPE_ppa023942mg, partial [Prunus persica]	NA	NA	NA	K01915//glutamine synthetase [EC:6.3.1.2];K15030//translation initiation factor 3 subunit M;K04079//molecular chaperone HtpG	Prupe.3G047200	gi|4725955|emb|CAB41726.1|	1.2e-14	putative protein [Arabidopsis thaliana]
Prupe.1G291800	27.29	26.05	23.29	2.76	3.01	3.41	-3.05645	Down	1.13399e-112	gi|596292618|ref|XP_007226531.1|//hypothetical protein PRUPE_ppa025196mg [Prunus persica]	NA	NA	NA	K15639//PHYB activation tagged suppressor 1 [EC:1.14.-.-]	Prupe.1G291800	gi|15225777|ref|NP_180239.1|	3.6e-110	cytochrome P450 734A1 [Arabidopsis thaliana]
Prupe.1G546700	1.03	1.28	0.58	0	0.08	0.08	-3.0373	Down	4.14168e-06	gi|595885009|ref|XP_007213083.1|//hypothetical protein PRUPE_ppa021235mg, partial [Prunus persica]	NA	NA	NA	K14558//periodic tryptophan protein 2;K14963//COMPASS component SWD3	Prupe.1G546700	gi|110742052|dbj|BAE98958.1|	1.2e-44	hypothetical protein [Arabidopsis thaliana]
Prupe.7G044300	0.1	0.26	0.11	0	0	0.01	-3.03504	Down	4.18935e-05	gi|595812088|ref|XP_007203343.1|//hypothetical protein PRUPE_ppa020277mg, partial [Prunus persica]	NA	NA	NA	K04730//interleukin-1 receptor-associated kinase 1 [EC:2.7.11.1];K13428//LRR receptor-like serine/threonine-protein kinase EFR [EC:2.7.11.1]	Prupe.7G044300	gi|15232728|ref|NP_190295.1|	9.3e-252	putative receptor-like protein kinase [Arabidopsis thaliana]
Prupe.5G054600	44.6	41.66	51.89	7.36	4.53	4.73	-3.02847	Down	1.89653e-55	gi|595850060|ref|XP_007209846.1|//hypothetical protein PRUPE_ppa014697mg [Prunus persica]	NA	NA	NA	K02605//origin recognition complex subunit 3
Prupe.3G033400	1.23	0.77	0.49	0.08	0.08	0.05	-3.02485	Down	2.24367e-07	gi|595936717|ref|XP_007215548.1|//hypothetical protein PRUPE_ppa007226mg [Prunus persica]	NA	GO:0016788//hydrolase activity, acting on ester bonds	NA	K21026//acetylajmaline esterase [EC:3.1.1.80];K01188//beta-glucosidase [EC:3.2.1.21];K00679//phospholipid:diacylglycerol acyltransferase [EC:2.3.1.158];K10396//kinesin family member 5;K01206//alpha-L-fucosidase [EC:3.2.1.51];K10960//geranylgeranyl diphosphate/geranylgeranyl-bacteriochlorophyllide a reductase [EC:1.3.1.83 1.3.1.111]	Prupe.3G033400	gi|4587535|gb|AAD25766.1|AC006577_2	3e-96	Belongs to the PF|00657 Lipase/Acylhydrolase with GDSL-motif family. EST gb|R29935 comes from this gene [Arabidopsis thaliana]
Prupe.8G254600	22.54	28.61	19.28	1.19	2.57	4.08	-3.0244	Down	2.84699e-20	gi|595790709|ref|XP_007199103.1|//hypothetical protein PRUPE_ppa020594mg [Prunus persica]	NA	GO:0015036//disulfide oxidoreductase activity	GO:0019725//cellular homeostasis	K03676//glutaredoxin 3	Prupe.8G254600	gi|15218675|ref|NP_171801.1|	7.8e-32	monothiol glutaredoxin-S1 [Arabidopsis thaliana]
Prupe.1G402200	0.6	0.84	0.56	0.04	0.07	0	-3.00566	Down	9.29303e-06	gi|596297173|ref|XP_007227291.1|//hypothetical protein PRUPE_ppa017115mg, partial [Prunus persica]	NA	NA	NA	K10781//fatty acyl-ACP thioesterase B [EC:3.1.2.14 3.1.2.21]	Prupe.1G402200	gi|15218503|ref|NP_177395.1|	5.4e-25	uncharacterized protein [Arabidopsis thaliana]
Prupe.3G181800	0.47	0.42	0.42	0.04	0.04	0.03	-2.98527	Down	8.7052e-08	gi|595948939|ref|XP_007216280.1|//hypothetical protein PRUPE_ppa019342mg [Prunus persica]	NA	NA	NA	K04733//interleukin-1 receptor-associated kinase 4 [EC:2.7.11.1]	Prupe.3G181800	gi|15219447|ref|NP_178086.1|	4.4e-161	wall-associated receptor kinase-like 10 [Arabidopsis thaliana]
Prupe.4G136400	2.39	2.66	2.07	0.42	0.09	0.22	-2.96745	Down	6.8165e-10	gi|159472951|ref|XP_001694608.1|//bi-ubiquitin [Chlamydomonas reinhardtii];gi|595884184|ref|XP_007212926.1|//hypothetical protein PRUPE_ppa022415mg [Prunus persica]	GO:0005737//cytoplasm	NA	NA	K08770//ubiquitin C;K12158//ubiquitin-like protein Nedd8	Prupe.4G136400	gi|15982787|gb|AAL09741.1|	5.7e-57	AT4g05320/C17L7_240 [Arabidopsis thaliana]
Prupe.2G126400	0.11	0.08	0.19	0	0.01	0	-2.96076	Down	6.94826e-05	gi|595815945|ref|XP_007203985.1|//hypothetical protein PRUPE_ppa000551mg [Prunus persica]	NA	NA	NA	K19613//leucine-rich repeat protein SHOC2	Prupe.2G126400	gi|30692996|ref|NP_198509.2|	1e-156	TIR-NBS-LRR class disease resistance protein [Arabidopsis thaliana]
Prupe.7G014000	17.3	21.79	9.64	3.05	3.09	2.98	-2.94641	Down	2.63802e-15	gi|645239057|ref|XP_008225967.1|//PREDICTED: zinc finger CCCH domain-containing protein 37 isoform X2 [Prunus mume];gi|694399229|ref|XP_009374749.1|//PREDICTED: monodehydroascorbate reductase [Pyrus x bretschneideri]	NA	GO:0046872//metal ion binding;GO:0003824//catalytic activity;GO:0050662//coenzyme binding	GO:0008152//metabolic process	K08232//monodehydroascorbate reductase (NADH) [EC:1.6.5.4]	Prupe.7G014000	gi|22331028|ref|NP_187874.2|	4.1e-25	floral homeotic protein HUA1 [Arabidopsis thaliana]
BGI_novel_G000383	2.76	3.07	1.8	0.13	0.2	0.4	-2.93362	Down	4.96725e-08	NA	NA	NA	NA	NA
Prupe.1G548800	9.56	9.92	7.78	1.26	1.3	0.98	-2.92988	Down	1.0789e-47	gi|596187103|ref|XP_007223370.1|//hypothetical protein PRUPE_ppa007488mg [Prunus persica];gi|596187284|ref|XP_007223390.1|//hypothetical protein PRUPE_ppa007498mg [Prunus persica];gi|596187119|ref|XP_007223371.1|//hypothetical protein PRUPE_ppa007490mg [Prunus persica]	NA	GO:0010181//FMN binding;GO:0016491//oxidoreductase activity	GO:0055114//oxidation-reduction process	K05894//12-oxophytodienoic acid reductase [EC:1.3.1.42]	Prupe.1G548800	gi|15223140|ref|NP_177795.1|	6.7e-173	12-oxophytodienoate reductase 2 [Arabidopsis thaliana]
Prupe.4G031800	0.17	0.14	0.15	0.01	0	0	-2.92666	Down	7.80217e-05	gi|595893865|ref|XP_007213654.1|//hypothetical protein PRUPE_ppa001414mg [Prunus persica]	NA	NA	NA	K04733//interleukin-1 receptor-associated kinase 4 [EC:2.7.11.1]	Prupe.4G031800	gi|334182470|ref|NP_172608.2|	1.9e-237	G-type lectin S-receptor-like serine/threonine-protein kinase [Arabidopsis thaliana]
Prupe.1G442200	2.21	4.43	1.83	0.28	0.3	0.37	-2.92424	Down	4.04023e-13	gi|645226746|ref|XP_008220185.1|//PREDICTED: gibberellin 20 oxidase 2-like [Prunus mume]	NA	GO:0046914//transition metal ion binding;GO:0003824//catalytic activity	GO:0008152//metabolic process	K05282//gibberellin 20-oxidase [EC:1.14.11.12]	Prupe.1G442200	gi|5881695|dbj|BAA84386.1|	1.5e-103	ycf3 [Arabidopsis thaliana]
Prupe.6G149100	5.28	6.22	5.59	0.75	0.83	0.59	-2.92105	Down	1.4332e-35	gi|595826115|ref|XP_007205520.1|//hypothetical protein PRUPE_ppa008440mg [Prunus persica]	NA	GO:0003824//catalytic activity	NA	K14493//gibberellin receptor GID1 [EC:3.-.-.-]	Prupe.6G149100	gi|15240090|ref|NP_196275.1|	2.1e-89	probable carboxylesterase 15 [Arabidopsis thaliana]
Prupe.6G132100	0.09	0.13	0.11	0	0	0	-2.90144	Down	0.000163474	gi|595840901|ref|XP_007208110.1|//hypothetical protein PRUPE_ppa000891mg [Prunus persica]	NA	NA	NA	K19613//leucine-rich repeat protein SHOC2	Prupe.6G132100	gi|30692996|ref|NP_198509.2|	5e-124	TIR-NBS-LRR class disease resistance protein [Arabidopsis thaliana]
BGI_novel_G000726	1.15	2.16	1.28	0.2	0.13	0.16	-2.89887	Down	2.74547e-07	gi|595852081|ref|XP_007210241.1|//hypothetical protein PRUPE_ppa014973mg, partial [Prunus persica]	NA	GO:0003677//DNA binding;GO:0046983//protein dimerization activity	NA	NA
Prupe.1G128200	32.94	33.64	31.44	5.46	2.4	5.16	-2.89119	Down	2.22149e-32	gi|596216171|ref|XP_007223920.1|//hypothetical protein PRUPE_ppa011018mg [Prunus persica]	NA	NA	GO:0006952//defense response;GO:0006950//response to stress;GO:0009607//response to biotic stimulus	K02553
Prupe.1G184200	1.68	2.12	1.23	0.2	0.14	0.28	-2.8908	Down	1.86138e-20	gi|596289054|ref|XP_007226036.1|//hypothetical protein PRUPE_ppa013101mg [Prunus persica]	NA	NA	NA	NA
Prupe.8G170400	95.37	130.96	97.27	4.54	4.62	4.82	-2.8847	Down	2.02982e-143	gi|645255141|ref|XP_008233362.1|//PREDICTED: protein IQ-DOMAIN 1 [Prunus mume];gi|595793143|ref|XP_007200320.1|//hypothetical protein PRUPE_ppa001020mg [Prunus persica]	GO:0016021//integral component of membrane	NA	GO:0055085//transmembrane transport	K17535//serine/threonine-protein kinase TNNI3K [EC:2.7.11.1];K14411//RNA-binding protein Musashi	Prupe.8G170400	gi|15218429|ref|NP_177982.1|	1.1e-282	mechanosensitive channel of small conductance-like 6 [Arabidopsis thaliana]
Prupe.1G282300	0.48	0.36	0.28	0	0	0	-2.8817	Down	0.000184332	gi|596291976|ref|XP_007226433.1|//hypothetical protein PRUPE_ppa023609mg, partial [Prunus persica]	NA	NA	NA	K12938//anthocyanidin 5,3-O-glucosyltransferase [EC:2.4.1.-];K08237//hydroquinone glucosyltransferase [EC:2.4.1.218];K12356//coniferyl-alcohol glucosyltransferase [EC:2.4.1.111]	Prupe.1G282300	gi|18401158|ref|NP_566550.1|	2.7e-36	UDP-glucosyl transferase 88A1 [Arabidopsis thaliana]
Prupe.1G221200	0.1	0.08	0.14	0	0	0	-2.88163	Down	0.000184569	gi|645231104|ref|XP_008222240.1|//PREDICTED: MORC family CW-type zinc finger protein 3 [Prunus mume]	NA	NA	NA	NA	Prupe.1G221200	gi|240256429|ref|NP_199891.4|	8.8e-201	Histidine kinase-, DNA gyrase B-, and HSP90-like ATPase family protein [Arabidopsis thaliana]
BGI_novel_G000621	1.38	1.49	1.46	0.3	0.14	0	-2.87676	Down	2.86912e-07	gi|645292419|ref|XP_008245764.1|//PREDICTED: LOW QUALITY PROTEIN: uncharacterized protein LOC103343902, partial [Prunus mume]	NA	NA	NA	K01601//ribulose-bisphosphate carboxylase large chain [EC:4.1.1.39];K13430//serine/threonine-protein kinase PBS1 [EC:2.7.11.1];K09494//T-complex protein 1 subunit beta;K10706//senataxin [EC:3.6.4.-]	BGI_novel_G000621	gi|25354718|pir||C85079	3.8e-37	hypothetical protein AT4g08050 [imported] - Arabidopsis thaliana
Prupe.2G305100	7.3	5.95	10.35	0.85	0.85	1.27	-2.87611	Down	2.95986e-19	gi|596014709|ref|XP_007218745.1|//hypothetical protein PRUPE_ppa009248mg [Prunus persica]	GO:0043231//intracellular membrane-bounded organelle	GO:0004553//hydrolase activity, hydrolyzing O-glycosyl compounds;GO:0043167//ion binding	GO:0006026//aminoglycan catabolic process	K01183//chitinase [EC:3.2.1.14]	Prupe.2G305100	gi|2342459|dbj|BAA21873.1|	2.4e-120	acidic endochitinase [Arabidopsis thaliana]
BGI_novel_G000514	4.23	4.96	5.04	0.87	0.58	0.42	-2.86429	Down	6.38837e-25	gi|645267522|ref|XP_008239110.1|//PREDICTED: uncharacterized protein LOC103337718 [Prunus mume]	NA	NA	NA	K15040//voltage-dependent anion channel protein 2
Prupe.1G300200	2.69	1.91	1.9	0.16	0.04	0.48	-2.84864	Down	2.92065e-08	gi|645277386|ref|XP_008243745.1|//PREDICTED: uncharacterized protein LOC103341972 [Prunus mume]	NA	NA	NA	NA	Prupe.1G300200	gi|9802752|gb|AAF99821.1|AC027134_3	5.5e-86	Hypothetical protein [Arabidopsis thaliana]
Prupe.6G213600	526.33	376.91	501.18	40.08	25.06	87.71	-2.84315	Down	1.31604e-08	gi|595827003|ref|XP_007205666.1|//hypothetical protein PRUPE_ppa009472mg [Prunus persica]	GO:0030312//external encapsulating structure;GO:0005576//extracellular region	GO:0016758//transferase activity, transferring hexosyl groups;GO:0016798//hydrolase activity, acting on glycosyl bonds	GO:0044042//glucan metabolic process	K08235//xyloglucan:xyloglucosyl transferase [EC:2.4.1.207]	Prupe.6G213600	gi|18424986|ref|NP_569019.1|	2.1e-133	probable xyloglucan endotransglucosylase/hydrolase protein 6 [Arabidopsis thaliana]
Prupe.6G009100	3.06	4.17	3.36	0.35	0.5	0.4	-2.84306	Down	3.37351e-33	gi|595835577|ref|XP_007207082.1|//hypothetical protein PRUPE_ppa024328mg [Prunus persica];gi|595893879|ref|XP_007213656.1|//hypothetical protein PRUPE_ppa001247mg [Prunus persica]	NA	NA	NA	K10352//myosin heavy chain	Prupe.6G009100	gi|30686193|ref|NP_181020.2|	1e-28	myosin heavy chain-related [Arabidopsis thaliana]
Prupe.1G187000	4.79	6.18	6.02	0.93	0.88	0.4	-2.84125	Down	3.80648e-21	gi|645295183|ref|XP_008245795.1|//PREDICTED: monothiol glutaredoxin-S11-like [Prunus mume]	NA	NA	NA	K07375//tubulin beta	Prupe.1G187000	gi|15234516|ref|NP_192404.1|	2.7e-13	monothiol glutaredoxin-S17 [Arabidopsis thaliana]
Prupe.1G056000	0.67	0.32	0.43	0.04	0	0	-2.83067	Down	0.000155325	gi|596123445|ref|XP_007221843.1|//hypothetical protein PRUPE_ppa024247mg [Prunus persica]	NA	GO:0016846//carbon-sulfur lyase activity	NA	K00799//glutathione S-transferase [EC:2.5.1.18]	Prupe.1G056000	gi|15232628|ref|NP_187538.1|	5.6e-53	glutathione S-transferase TAU 8 [Arabidopsis thaliana]
BGI_novel_G000291	1.31	1.42	0	0	0	0	-2.82116	Down	0.0002946	gi|645280908|ref|XP_008245392.1|//PREDICTED: beta-hexosaminidase 1 [Prunus mume]	NA	GO:0004563//beta-N-acetylhexosaminidase activity	GO:0005975//carbohydrate metabolic process	K12373//hexosaminidase [EC:3.2.1.52]	BGI_novel_G000291	gi|7019659|emb|CAB75760.1|	1.6e-36	beta-N-acetylhexosaminidase-like protein [Arabidopsis thaliana]
Prupe.1G400000	4.12	4.11	3.5	0.5	0.78	0.3	-2.81796	Down	1.18727e-24	gi|645227643|ref|XP_008220614.1|//PREDICTED: glutamate receptor 2.8-like [Prunus mume]	NA	NA	NA	K05387//glutamate receptor, ionotropic, plant	Prupe.1G400000	gi|30684127|ref|NP_180475.2|	1.8e-269	glutamate receptor 2.8 [Arabidopsis thaliana]
Prupe.6G091200	0.4	1.09	0.53	0.06	0.03	0.06	-2.81624	Down	1.6568e-05	gi|595843206|ref|XP_007208570.1|//hypothetical protein PRUPE_ppa023651mg, partial [Prunus persica]	NA	NA	NA	K17710//pentatricopeptide repeat domain-containing protein 1	Prupe.6G091200	gi|15221671|ref|NP_176495.1|	2.4e-96	pentatricopeptide repeat-containing protein [Arabidopsis thaliana]
BGI_novel_G000073	1	1.65	2	0	0	0	-2.81604	Down	0.000267345	NA	NA	NA	NA	NA
Prupe.4G261000	2.55	3.82	2.44	0.57	0.57	0.41	-2.81578	Down	2.07586e-25	gi|985465254|ref|XP_015389270.1|//PREDICTED: uncharacterized protein LOC102626655 isoform X5 [Citrus sinensis];gi|595906134|ref|XP_007214105.1|//hypothetical protein PRUPE_ppa017040mg, partial [Prunus persica]	NA	NA	NA	K07198//5'-AMP-activated protein kinase, catalytic alpha subunit [EC:2.7.11.11];K08592//sentrin-specific protease 1 [EC:3.4.22.68]
BGI_novel_G000585	6.26	8.09	6.3	0.73	0.94	0.98	-2.81286	Down	2.44809e-13	gi|596258344|ref|XP_007224862.1|//hypothetical protein PRUPE_ppa022805mg [Prunus persica]	NA	NA	NA	NA
Prupe.3G277800	1.81	1.77	1.71	0.09	0.33	0.14	-2.80471	Down	9.68914e-08	gi|645249907|ref|XP_008230959.1|//PREDICTED: metalloendoproteinase 1-like [Prunus mume]	NA	GO:0008233//peptidase activity	NA	K07763//matrix metalloproteinase-14 (membrane-inserted) [EC:3.4.24.80];K07999//matrix metalloproteinase-20 (enamelysin) [EC:3.4.24.-];K01402//matrix metalloproteinase-8 (neutrophil collagenase) [EC:3.4.24.34]	Prupe.3G277800	gi|30688744|ref|NP_173824.2|	7.6e-67	putative metalloproteinase [Arabidopsis thaliana]
Prupe.3G242500	4.38	3.63	6.1	0.51	0.43	0.93	-2.80263	Down	1.67184e-18	gi|645248593|ref|XP_008230367.1|//PREDICTED: protein trichome birefringence-like 19 [Prunus mume]	NA	NA	NA	NA	Prupe.3G242500	gi|15237213|ref|NP_197094.1|	1.7e-151	protein trichome birefringence-like 19 [Arabidopsis thaliana]
Prupe.3G237800	3.07	2.7	2.61	0.23	0.07	0.66	-2.80132	Down	4.90327e-09	gi|595945964|ref|XP_007216102.1|//hypothetical protein PRUPE_ppa018639mg [Prunus persica]	NA	GO:0016634//oxidoreductase activity, acting on the CH-CH group of donors, oxygen as acceptor;GO:0005506//iron ion binding	GO:0008152//metabolic process	K10717//cytokinin trans-hydroxylase	Prupe.3G237800	gi|15240917|ref|NP_198661.1|	5.6e-220	cytochrome P450, family 735, subfamily A, polypeptide 1 [Arabidopsis thaliana]
Prupe.1G470400	0.22	0.17	0.24	0	0	0	-2.8004	Down	0.000289556	gi|596243816|ref|XP_007224519.1|//hypothetical protein PRUPE_ppa023902mg [Prunus persica]	NA	NA	NA	NA
Prupe.4G052000	29.91	11.34	9.98	1.72	2.43	2.42	-2.79788	Down	4.18055e-13	gi|595882837|ref|XP_007212675.1|//hypothetical protein PRUPE_ppa018416mg, partial [Prunus persica]	NA	NA	NA	NA	Prupe.4G052000	gi|18403399|ref|NP_565775.1|	1.2e-11	uncharacterized protein [Arabidopsis thaliana]
Prupe.1G491100	0.14	0.13	0.2	0	0	0	-2.79123	Down	0.000305009	gi|596291373|ref|XP_007226332.1|//hypothetical protein PRUPE_ppa022253mg [Prunus persica]	NA	NA	NA	K14209//solute carrier family 36 (proton-coupled amino acid transporter)	Prupe.1G491100	gi|21553710|gb|AAM62803.1|	1.5e-204	amino acid carrier, putative [Arabidopsis thaliana]
Prupe.6G359500	2.11	1.7	1.07	0.39	0.04	0.02	-2.78719	Down	4.98371e-06	gi|595823689|ref|XP_007205109.1|//hypothetical protein PRUPE_ppa004757mg [Prunus persica]	NA	NA	NA	K18789//xylogalacturonan beta-1,3-xylosyltransferase [EC:2.4.2.41]	Prupe.6G359500	gi|334187794|ref|NP_197526.5|	1e-143	Exostosin family protein [Arabidopsis thaliana]
BGI_novel_G000292	6.69	9.46	6.54	1.06	0.86	1.22	-2.78472	Down	1.03594e-26	gi|596000368|ref|XP_007218060.1|//hypothetical protein PRUPE_ppa006818mg [Prunus persica]	GO:0005770//late endosome;GO:0005794//Golgi apparatus;GO:0016021//integral component of membrane	GO:0010486//manganese:proton antiporter activity	GO:0010042//response to manganese ion;GO:0071421//manganese ion transmembrane transport;GO:0030026//cellular manganese ion homeostasis;GO:0046688//response to copper ion	NA	BGI_novel_G000292	gi|15225468|ref|NP_181477.1|	1.5e-28	manganese transporter MTP11 [Arabidopsis thaliana]
Prupe.1G114500	4.89	4.53	3.3	0.41	0.31	0.87	-2.77414	Down	3.47675e-11	gi|596195986|ref|XP_007223575.1|//hypothetical protein PRUPE_ppa012287mg [Prunus persica]	NA	NA	NA	NA	Prupe.1G114500	gi|12323097|gb|AAG51534.1|AC051631_14	9.2e-35	hypothetical protein; 80318-81409 [Arabidopsis thaliana]
Prupe.5G055200	1.15	1.46	1.58	0.14	0.29	0.12	-2.7708	Down	1.17194e-13	gi|595857632|ref|XP_007210584.1|//hypothetical protein PRUPE_ppa015187mg [Prunus persica]	GO:0016020//membrane	NA	GO:0006865//amino acid transport	K03294//basic amino acid/polyamine antiporter, APA family	Prupe.5G055200	gi|15238312|ref|NP_196097.1|	5.2e-168	cationic amino acid transporter 6 [Arabidopsis thaliana]
Prupe.8G023600	0.28	0.2	0.28	0.02	0	0	-2.76419	Down	0.00022315	gi|595794312|ref|XP_007200850.1|//hypothetical protein PRUPE_ppa026531mg [Prunus persica]	NA	NA	NA	K15919//hydroxypyruvate reductase 2
Prupe.2G060100	8.22	12.5	8.36	1.62	1.55	1.4	-2.76209	Down	1.70877e-46	gi|596031651|ref|XP_007219473.1|//hypothetical protein PRUPE_ppa021419mg, partial [Prunus persica];gi|645245043|ref|XP_008228696.1|//PREDICTED: topless-related protein 4 isoform X1 [Prunus mume]	GO:0009536//plastid	GO:0003677//DNA binding;GO:0005524//ATP binding;GO:0000166//nucleotide binding;GO:0003918//DNA topoisomerase type II (ATP-hydrolyzing) activity;GO:0003916//DNA topoisomerase activity	GO:0006351//transcription, DNA-templated;GO:0006259//DNA metabolic process;GO:0006265//DNA topological change	K02469//DNA gyrase subunit A [EC:5.99.1.3]	Prupe.2G060100	gi|79598662|ref|NP_851003.2|	3.8e-06	WUS-interacting protein 2 [Arabidopsis thaliana]
Prupe.8G215200	0.11	0.14	0.05	0	0	0.01	-2.75232	Down	0.000254551	gi|645260300|ref|XP_008235765.1|//PREDICTED: uncharacterized protein LOC103334570 [Prunus mume]	NA	NA	NA	K17756//long-chain-alcohol oxidase [EC:1.1.3.20]	Prupe.8G215200	gi|18403753|ref|NP_566729.1|	1.6e-13	long-chain-alcohol oxidase FAO3 [Arabidopsis thaliana]
Prupe.4G013800	43.71	49.37	42.2	7	2.8	7.84	-2.75029	Down	3.35062e-12	gi|595863741|ref|XP_007211643.1|//hypothetical protein PRUPE_ppa008813mg [Prunus persica]	NA	GO:0043169//cation binding;GO:0016641//oxidoreductase activity, acting on the CH-NH2 group of donors, oxygen as acceptor;GO:0019842//vitamin binding	GO:0003006//developmental process involved in reproduction;GO:0009692//ethylene metabolic process	K05933//aminocyclopropanecarboxylate oxidase [EC:1.14.17.4]	Prupe.4G013800	gi|15220386|ref|NP_171994.1|	2.8e-142	1-aminocyclopropane-1-carboxylate oxidase [Arabidopsis thaliana]
Prupe.4G061200	3.68	2.63	2.17	0.38	0.45	0.08	-2.74698	Down	6.27097e-07	gi|595885009|ref|XP_007213083.1|//hypothetical protein PRUPE_ppa021235mg, partial [Prunus persica]	GO:0044444//cytoplasmic part	GO:0031072//heat shock protein binding	GO:0003006//developmental process involved in reproduction	K14558//periodic tryptophan protein 2;K14963//COMPASS component SWD3	Prupe.4G061200	gi|110742052|dbj|BAE98958.1|	1.7e-51	hypothetical protein [Arabidopsis thaliana]
Prupe.8G066900	8.1	6.63	9.09	1.19	0.98	1.29	-2.74588	Down	2.97457e-34	gi|595795924|ref|XP_007201079.1|//hypothetical protein PRUPE_ppa007342mg [Prunus persica]	NA	GO:0016706//oxidoreductase activity, acting on paired donors, with incorporation or reduction of molecular oxygen, 2-oxoglutarate as one donor, and incorporation of one atom each of oxygen into both donors;GO:0016701//oxidoreductase activity, acting on single donors with incorporation of molecular oxygen	GO:0008152//metabolic process	K05278//flavonol synthase [EC:1.14.11.23];K05277//leucoanthocyanidin dioxygenase [EC:1.14.11.19];K06892//feruloyl-CoA ortho-hydroxylase [EC:1.14.11.-]	Prupe.8G066900	gi|42569681|ref|NP_181207.2|	9.9e-64	2-oxoglutarate (2OG) and Fe(II)-dependent oxygenase superfamily protein [Arabidopsis thaliana]
BGI_novel_G000682	1.52	2.05	1.09	0.12	0.2	0.28	-2.74079	Down	7.44849e-10	gi|645292419|ref|XP_008245764.1|//PREDICTED: LOW QUALITY PROTEIN: uncharacterized protein LOC103343902, partial [Prunus mume]	NA	NA	NA	K01601//ribulose-bisphosphate carboxylase large chain [EC:4.1.1.39];K13430//serine/threonine-protein kinase PBS1 [EC:2.7.11.1];K09494//T-complex protein 1 subunit beta;K10575//ubiquitin-conjugating enzyme E2 G1 [EC:2.3.2.23];K10706//senataxin [EC:3.6.4.-]	BGI_novel_G000682	gi|25354718|pir||C85079	2.9e-35	hypothetical protein AT4g08050 [imported] - Arabidopsis thaliana
Prupe.8G017400	1.12	2.61	0.86	0.1	0.33	0.02	-2.73522	Down	4.09877e-06	gi|595793683|ref|XP_007200590.1|//hypothetical protein PRUPE_ppa010181mg [Prunus persica]	GO:0016020//membrane	NA	GO:0006810//transport	K15382//solute carrier family 50 (sugar transporter)	Prupe.8G017400	gi|18394992|ref|NP_564140.1|	3.2e-92	bidirectional sugar transporter SWEET1 [Arabidopsis thaliana]
Prupe.1G584500	0.36	0.42	0.83	0.08	0.03	0.05	-2.70689	Down	4.29965e-05	gi|661899660|emb|CDO97654.1|//unnamed protein product [Coffea canephora]	NA	NA	NA	K14486//auxin response factor	Prupe.1G584500	gi|15218904|ref|NP_176184.1|	3.3e-17	auxin response factor 1 [Arabidopsis thaliana]
BGI_novel_G000226	0.6	1.28	1.21	0.03	0.12	0.22	-2.70355	Down	1.96493e-06	gi|595845733|ref|XP_007208994.1|//hypothetical protein PRUPE_ppb024333mg [Prunus persica]	NA	GO:0005488//binding	NA	NA
Prupe.8G187900	1.34	1.54	1.27	0.17	0.24	0.1	-2.70033	Down	3.28118e-08	gi|645260661|ref|XP_008235932.1|//PREDICTED: protein YIF1B-like [Prunus mume]	NA	NA	NA	K16587//HAUS augmin-like complex subunit 4	Prupe.8G187900	gi|30695009|ref|NP_191509.2|	1e-106	Integral membrane HRF1 family protein [Arabidopsis thaliana]
Prupe.3G158000	4.35	3.99	4.1	0.24	0.48	0.9	-2.69957	Down	5.22185e-10	NA	NA	NA	NA	NA
Prupe.6G140200	0.75	0.79	0.66	0	0.04	0.13	-2.68977	Down	6.9361e-05	NA	NA	NA	NA	NA	Prupe.6G140200	gi|4218005|gb|AAD12213.1|	7.5e-07	putative vicilin storage protein (globulin-like) [Arabidopsis thaliana]
Prupe.2G228500	3.12	2.71	1.09	0	0.27	0.14	-2.68802	Down	0.000163362	gi|596040235|ref|XP_007219964.1|//hypothetical protein PRUPE_ppb020229mg [Prunus persica]	NA	NA	NA	NA	Prupe.2G228500	gi|52354489|gb|AAU44565.1|	3.8e-09	hypothetical protein AT5G43240 [Arabidopsis thaliana]
BGI_novel_G000088	0.65	0.87	0.43	0	0.03	0.13	-2.6862	Down	0.000240402	NA	NA	NA	NA	NA
Prupe.4G226100	18.62	8.72	10.41	1.31	1.32	2.68	-2.6787	Down	6.28222e-13	gi|645241340|ref|XP_008227033.1|//PREDICTED: uncharacterized protein LOC103326570 [Prunus mume]	NA	NA	NA	NA
Prupe.2G053000	1.12	0.93	1.18	0.13	0.13	0.13	-2.67028	Down	2.90532e-07	gi|596115300|ref|XP_007221642.1|//hypothetical protein PRUPE_ppb018589mg [Prunus persica]	NA	NA	NA	K03036//26S proteasome regulatory subunit N6	Prupe.2G053000	gi|32700028|gb|AAP86664.1|	2.1e-14	26S proteasome subunit RPN6a [Arabidopsis thaliana]
Prupe.1G204700	8.21	8.34	9.32	1.74	1.11	1.11	-2.66407	Down	4.09056e-30	gi|596142147|ref|XP_007222515.1|//hypothetical protein PRUPE_ppa009844mg [Prunus persica]	NA	NA	NA	K01183//chitinase [EC:3.2.1.14]	Prupe.1G204700	gi|15232509|ref|NP_191010.1|	2.4e-117	chitinase class IV [Arabidopsis thaliana]
Prupe.7G108500	11.71	13.6	12.33	1.89	2.02	2.03	-2.66105	Down	2.51311e-80	gi|595814086|ref|XP_007203682.1|//hypothetical protein PRUPE_ppa026255mg, partial [Prunus persica]	NA	NA	NA	K06758;K03283//heat shock 70kDa protein 1/8	Prupe.7G108500	gi|15230534|ref|NP_187864.1|	4.6e-193	heat shock protein 70-4 [Arabidopsis thaliana]
Prupe.4G169200	0.63	0.26	0.31	0.07	0.01	0.05	-2.65897	Down	1.73257e-05	gi|595881831|ref|XP_007212493.1|//hypothetical protein PRUPE_ppa017528mg, partial [Prunus persica]	NA	NA	NA	K19613//leucine-rich repeat protein SHOC2;K13420//LRR receptor-like serine/threonine-protein kinase FLS2 [EC:2.7.11.1]	Prupe.4G169200	gi|15218425|ref|NP_177374.1|	3.4e-139	tyrosine-sulfated glycopeptide receptor 1 [Arabidopsis thaliana]
Prupe.1G035800	5.22	5.68	5.2	0.74	0.76	1.03	-2.65427	Down	2.58137e-32	gi|596187092|ref|XP_007223369.1|//hypothetical protein PRUPE_ppa007487mg [Prunus persica];gi|645231753|ref|XP_008222546.1|//PREDICTED: 1-aminocyclopropane-1-carboxylate oxidase homolog 1-like isoform X2 [Prunus mume]	NA	GO:0046872//metal ion binding;GO:0016491//oxidoreductase activity	GO:0055114//oxidation-reduction process	K06892//feruloyl-CoA ortho-hydroxylase [EC:1.14.11.-];K13229//2,4-dihydroxy-1,4-benzoxazin-3-one-glucoside dioxygenase [EC:1.14.20.2]	Prupe.1G035800	gi|30679748|ref|NP_172147.2|	1.3e-129	2-oxoglutarate-dependent dioxygenase-like protein [Arabidopsis thaliana]
Prupe.7G104000	3.08	4.5	3.16	0.52	0.1	0.76	-2.65285	Down	2.58509e-08	gi|595813124|ref|XP_007203531.1|//hypothetical protein PRUPE_ppa026695mg [Prunus persica]	NA	NA	NA	K14488//SAUR family protein	Prupe.7G104000	gi|30686707|ref|NP_181163.2|	3.3e-30	SAUR-like auxin-responsive protein [Arabidopsis thaliana]
Prupe.1G580200	1.46	1.31	1.28	0.37	0.09	0.04	-2.65068	Down	4.87401e-07	gi|596177166|ref|XP_007223237.1|//hypothetical protein PRUPE_ppa004406mg [Prunus persica]	NA	GO:0005506//iron ion binding;GO:0016491//oxidoreductase activity	GO:0008152//metabolic process	K09754//coumaroylquinate(coumaroylshikimate) 3'-monooxygenase [EC:1.14.13.36]	Prupe.1G580200	gi|110740855|dbj|BAE98524.1|	5.5e-228	cytochrome P450 like protein [Arabidopsis thaliana]
Prupe.3G106600	0.42	0.42	0.37	0	0	0	-2.64976	Down	0.00063921	NA	NA	NA	NA	NA
Prupe.5G191500	0.74	0.71	0.54	0.1	0.06	0.03	-2.64489	Down	2.27788e-05	gi|595857965|ref|XP_007210650.1|//hypothetical protein PRUPE_ppa019399mg [Prunus persica]	NA	GO:0016829//lyase activity	NA	K00799//glutathione S-transferase [EC:2.5.1.18]	Prupe.5G191500	gi|15221302|ref|NP_177598.1|	2.2e-64	glutathione S-transferase TAU 10 [Arabidopsis thaliana]
Prupe.2G110400	5.98	5.48	4.82	0.54	1.31	0.59	-2.6416	Down	2.55467e-18	gi|596044563|ref|XP_007220198.1|//hypothetical protein PRUPE_ppa003058mg [Prunus persica]	GO:0044464//cell part	NA	GO:0015833//peptide transport	K14638//solute carrier family 15 (peptide/histidine transporter), member 3/4	Prupe.2G110400	gi|30692706|ref|NP_174523.2|	4.5e-246	nitrate transporter 1.5 [Arabidopsis thaliana]
Prupe.8G135700	0.24	0.1	0.14	0	0	0	-2.63544	Down	0.000694027	gi|595792131|ref|XP_007199814.1|//hypothetical protein PRUPE_ppa005187mg [Prunus persica]	NA	GO:0016757//transferase activity, transferring glycosyl groups	NA	K08236//limonoid glucosyltransferase [EC:2.4.1.210];K13068//sinapate 1-glucosyltransferase [EC:2.4.1.120]	Prupe.8G135700	gi|2244905|emb|CAB10326.1|	9.9e-160	indole-3-acetate beta-glucosyltransferase like protein [Arabidopsis thaliana]
Prupe.6G054700	1.06	1.15	0.93	0.05	0.2	0.05	-2.63481	Down	3.05243e-05	gi|595834987|ref|XP_007206963.1|//hypothetical protein PRUPE_ppb018777mg [Prunus persica]	GO:0044424//intracellular part	GO:0004457//lactate dehydrogenase activity	GO:0006007//glucose catabolic process	K00016//L-lactate dehydrogenase [EC:1.1.1.27]	Prupe.6G054700	gi|110740557|dbj|BAE98384.1|	2.7e-37	lactate dehydrogenase [Arabidopsis thaliana]
Prupe.2G006900	11.08	7.26	7.37	0.47	0.95	1.66	-2.63001	Down	1.08422e-06	gi|596012478|ref|XP_007218666.1|//hypothetical protein PRUPE_ppa014450mg [Prunus persica]	NA	NA	NA	NA
Prupe.3G027900	1.47	1.27	1.42	0.3	0.2	0.14	-2.6233	Down	3.62043e-14	gi|595966913|ref|XP_007217230.1|//hypothetical protein PRUPE_ppa005452mg [Prunus persica]	NA	NA	NA	K13065//shikimate O-hydroxycinnamoyltransferase [EC:2.3.1.133]	Prupe.3G027900	gi|3152598|gb|AAC17079.1|	4.5e-159	Contains similarity to C2-HC type zinc finger protein C.e-MyT1 gb|U67079 from C. elegans and to hypersensitivity-related gene 201 isolog T28M21.14 from A. thaliana BAC gb|AF002109 [Arabidopsis thaliana]
BGI_novel_G000376	1.49	1.44	1.64	0.16	0.38	0.11	-2.62313	Down	8.7059e-06	gi|595914622|ref|XP_007214720.1|//hypothetical protein PRUPE_ppb019316mg [Prunus persica]	NA	GO:0003824//catalytic activity	NA	K00016//L-lactate dehydrogenase [EC:1.1.1.27];K00423//L-ascorbate oxidase [EC:1.10.3.3]
Prupe.2G126200	0.09	0.05	0.18	0	0	0	-2.62135	Down	0.000749912	gi|595816393|ref|XP_007204053.1|//hypothetical protein PRUPE_ppa026786mg [Prunus persica]	NA	NA	NA	K06758;K03283//heat shock 70kDa protein 1/8;K19613//leucine-rich repeat protein SHOC2	Prupe.2G126200	gi|10178211|dbj|BAB11635.1|	2.3e-110	TMV resistance protein N [Arabidopsis thaliana]
Prupe.2G229500	4.2	6.45	6.86	0.52	0.61	1.42	-2.62118	Down	1.58664e-12	gi|596015894|ref|XP_007218847.1|//hypothetical protein PRUPE_ppa010364mg [Prunus persica]	GO:0031224//intrinsic component of membrane	NA	GO:0006810//transport	K09873//aquaporin TIP	Prupe.2G229500	gi|116831328|gb|ABK28617.1|	2.1e-123	unknown [Arabidopsis thaliana]
Prupe.5G202400	2.12	1.87	2.04	0.16	0.33	0.36	-2.61859	Down	2.3486e-09	gi|645222970|ref|XP_008218409.1|//PREDICTED: serine/threonine-protein phosphatase 7 long form homolog [Prunus mume]	NA	NA	NA	K04460//serine/threonine-protein phosphatase 5 [EC:3.1.3.16]
BGI_novel_G000580	1.22	1.5	1.24	0.21	0.17	0.12	-2.61836	Down	1.28533e-06	NA	NA	NA	NA	NA
Prupe.1G442000	1.43	1.92	1.52	0.24	0.13	0.29	-2.6142	Down	5.28228e-11	NA	NA	NA	NA	NA
BGI_novel_G000146	1.91	1.82	1.14	0	0	0	-2.61316	Down	0.000771292	NA	NA	NA	NA	NA
Prupe.6G069600	3.72	3.54	4.24	0.53	0.57	0.73	-2.61016	Down	1.51764e-28	gi|645217030|ref|XP_008223773.1|//PREDICTED: uncharacterized protein LOC103323548 [Prunus mume];gi|595833969|ref|XP_007206772.1|//hypothetical protein PRUPE_ppa025406mg [Prunus persica]	GO:0016021//integral component of membrane	NA	NA	K12486//stromal membrane-associated protein;K03283//heat shock 70kDa protein 1/8;K12598//ATP-dependent RNA helicase DOB1 [EC:3.6.4.13];K19022//AP-5 complex subunit beta-1	Prupe.6G069600	gi|15242414|ref|NP_199361.1|	6.6e-55	uncharacterized protein [Arabidopsis thaliana]
Prupe.2G056400	2.5	2.66	1.91	0.31	0.26	0.33	-2.60986	Down	3.35572e-22	gi|470106441|ref|XP_004289580.1|//PREDICTED: DEAD-box ATP-dependent RNA helicase 13 [Fragaria vesca subsp. vesca];gi|596033135|ref|XP_007219517.1|//hypothetical protein PRUPE_ppa022509mg [Prunus persica]	NA	GO:1901363//heterocyclic compound binding;GO:0097159//organic cyclic compound binding	NA	K17964//leucine-rich PPR motif-containing protein, mitochondrial;K14845//RAT1-interacting protein;K14805//ATP-dependent RNA helicase DDX24/MAK5 [EC:3.6.4.13]	Prupe.2G056400	gi|186511969|ref|NP_001119002.1|	3.4e-156	pentatricopeptide repeat-containing protein [Arabidopsis thaliana]
BGI_novel_G000078	2.15	4.15	2.46	0.24	0.42	0.15	-2.60883	Down	0.000222501	NA	NA	NA	NA	NA
Prupe.1G147100	0.18	0.14	0.09	0.01	0	0	-2.60787	Down	0.000568353	gi|596238001|ref|XP_007224417.1|//hypothetical protein PRUPE_ppa021231mg, partial [Prunus persica]	NA	NA	NA	K07305//peptide-methionine (R)-S-oxide reductase [EC:1.8.4.12];K01889//phenylalanyl-tRNA synthetase alpha chain [EC:6.1.1.20];K08272//calcium binding protein 39;K01915//glutamine synthetase [EC:6.3.1.2]	Prupe.1G147100	gi|18398079|ref|NP_566322.1|	5.1e-24	F-box protein [Arabidopsis thaliana]
BGI_novel_G000044	0.2	0.23	0.37	0	0.03	0	-2.60491	Down	0.000804798	gi|596218688|ref|XP_007224013.1|//hypothetical protein PRUPE_ppa015017mg, partial [Prunus persica]	NA	NA	NA	K02133//F-type H+-transporting ATPase subunit beta [EC:3.6.3.14]	BGI_novel_G000044	gi|15240044|ref|NP_196824.1|	4.9e-24	GRAM domain family protein [Arabidopsis thaliana]
Prupe.2G223900	3.02	2.38	2.65	0.35	0.5	0.44	-2.6046	Down	2.81799e-27	gi|596044236|ref|XP_007220191.1|//hypothetical protein PRUPE_ppa015421mg [Prunus persica]	NA	NA	NA	K04733//interleukin-1 receptor-associated kinase 4 [EC:2.7.11.1];K05391//cyclic nucleotide gated channel, other eukaryote	Prupe.2G223900	gi|15238657|ref|NP_200125.1|	1.1e-114	cyclic nucleotide-gated ion channel 1 [Arabidopsis thaliana]
Prupe.3G155100	1.38	0.88	0.75	0	0	0	-2.59537	Down	0.000844203	gi|595948474|ref|XP_007216258.1|//hypothetical protein PRUPE_ppa017244mg, partial [Prunus persica]	NA	NA	NA	K03083//glycogen synthase kinase 3 beta [EC:2.7.11.26]	Prupe.3G155100	gi|42564137|ref|NP_188011.2|	3.2e-06	uncharacterized protein [Arabidopsis thaliana]
Prupe.1G373300	12.67	16.7	14.4	2.6	2.01	2.62	-2.59087	Down	2.10636e-71	gi|596120981|ref|XP_007221789.1|//hypothetical protein PRUPE_ppa003895mg [Prunus persica]	NA	GO:0016645//oxidoreductase activity, acting on the CH-NH group of donors;GO:0050662//coenzyme binding	GO:0006725//cellular aromatic compound metabolic process	K00279//cytokinin dehydrogenase [EC:1.5.99.12]	Prupe.1G373300	gi|22330649|ref|NP_177678.2|	7.7e-225	cytokinin dehydrogenase 5 [Arabidopsis thaliana]
Prupe.1G548900	3.37	3.74	2.65	0.54	0.21	0.74	-2.58615	Down	6.44899e-12	gi|596187284|ref|XP_007223390.1|//hypothetical protein PRUPE_ppa007498mg [Prunus persica]	NA	NA	NA	K05894//12-oxophytodienoic acid reductase [EC:1.3.1.42]	Prupe.1G548900	gi|15223140|ref|NP_177795.1|	2e-171	12-oxophytodienoate reductase 2 [Arabidopsis thaliana]
Prupe.6G334500	0.12	0.18	0.14	0	0.02	0	-2.57773	Down	0.000658367	gi|595831993|ref|XP_007206383.1|//hypothetical protein PRUPE_ppa017984mg, partial [Prunus persica]	NA	NA	NA	K10352//myosin heavy chain	Prupe.6G334500	gi|15240463|ref|NP_198074.1|	6.6e-47	Frigida-like protein [Arabidopsis thaliana]
BGI_novel_G000606	19.66	19.59	21.72	3.63	2.86	3.7	-2.57546	Down	4.00587e-50	gi|661879456|emb|CDP16856.1|//unnamed protein product [Coffea canephora]	NA	NA	NA	NA	BGI_novel_G000606	gi|3135267|gb|AAC16467.1|	7.9e-07	unknown protein [Arabidopsis thaliana]
BGI_novel_G000777	51.28	57	54.15	9.82	9.43	8.12	-2.56727	Down	1.226e-73	gi|595813874|ref|XP_007203649.1|//hypothetical protein PRUPE_ppb019611mg [Prunus persica]	NA	GO:0043531//ADP binding;GO:0008234//cysteine-type peptidase activity	GO:0006508//proteolysis;GO:0007165//signal transduction;GO:0006952//defense response	K04733//interleukin-1 receptor-associated kinase 4 [EC:2.7.11.1];K08852//serine/threonine-protein kinase/endoribonuclease IRE1 [EC:2.7.11.1 3.1.26.-];K19613//leucine-rich repeat protein SHOC2	BGI_novel_G000777	gi|15238008|ref|NP_197270.1|	9.5e-07	putative TIR-NBS-LRR class disease resistance protein [Arabidopsis thaliana]
Prupe.2G246800	36.52	32.57	41.65	9.06	4.02	5.1	-2.56501	Down	7.35042e-26	gi|645255930|ref|XP_008233722.1|//PREDICTED: uncharacterized acetyltransferase At3g50280 [Prunus mume]	NA	GO:0016747//transferase activity, transferring acyl groups other than amino-acyl groups	NA	K13065//shikimate O-hydroxycinnamoyltransferase [EC:2.3.1.133]	Prupe.2G246800	gi|116830503|gb|ABK28209.1|	2e-178	unknown [Arabidopsis thaliana]
BGI_novel_G000684	0.52	0.76	0.42	0	0	0.15	-2.5592	Down	0.00026522	gi|595817782|ref|XP_007204259.1|//hypothetical protein PRUPE_ppa001942mg [Prunus persica]	NA	NA	NA	K02470//DNA gyrase subunit B [EC:5.99.1.3]	BGI_novel_G000684	gi|9955568|emb|CAC05495.1|	1.9e-12	DNA gyrase subunit B-like protein [Arabidopsis thaliana]
Prupe.5G078400	0.92	2.08	2.49	0.24	0.05	0.38	-2.55792	Down	1.93243e-06	gi|595861022|ref|XP_007211261.1|//hypothetical protein PRUPE_ppa027164mg [Prunus persica]	GO:0016021//integral component of membrane	GO:0046872//metal ion binding;GO:0016705//oxidoreductase activity, acting on paired donors, with incorporation or reduction of molecular oxygen;GO:0020037//heme binding;GO:0005506//iron ion binding;GO:0004497//monooxygenase activity;GO:0016491//oxidoreductase activity	GO:0055114//oxidation-reduction process	K00517;K13083//flavonoid 3',5'-hydroxylase [EC:1.14.13.88];K20770//(+)-delta-cadinene 8-hydroxylase [EC:1.14.-.-];K09755//ferulate-5-hydroxylase [EC:1.14.-.-];K14985//26-hydroxylase [EC:1.14.-.-];K20562//biphenyl-4-hydroxylase;K00512//steroid 17alpha-monooxygenase / 17alpha-hydroxyprogesterone deacetylase [EC:1.14.14.19 1.14.14.32]	Prupe.5G078400	gi|15234514|ref|NP_192967.1|	6.1e-132	cytochrome P450, family 706, subfamily A, polypeptide 4 [Arabidopsis thaliana]
Prupe.5G242900	10.62	15.99	14.17	2.86	2.48	1.4	-2.54986	Down	4.15196e-24	gi|595858430|ref|XP_007210745.1|//hypothetical protein PRUPE_ppa021616mg [Prunus persica]	NA	NA	NA	K05527//BolA protein
Prupe.2G063600	0.31	0.39	0.21	0.06	0.02	0.01	-2.54911	Down	3.13137e-05	gi|645251669|ref|XP_008231781.1|//PREDICTED: uncharacterized protein LOC103330953 [Prunus mume]	NA	NA	NA	NA	Prupe.2G063600	gi|18420939|ref|NP_568475.1|	4.8e-07	uncharacterized protein [Arabidopsis thaliana]
BGI_novel_G000411	0.27	0	0.44	0	0	0	-2.54879	Down	0.00109688	gi|645239521|ref|XP_008226167.1|//PREDICTED: vinorine synthase-like [Prunus mume]	NA	NA	NA	K13065//shikimate O-hydroxycinnamoyltransferase [EC:2.3.1.133];K15400//omega-hydroxypalmitate O-feruloyl transferase [EC:2.3.1.188]	BGI_novel_G000411	gi|9279609|dbj|BAB01067.1|	5.7e-41	acetyltranferase-like protein [Arabidopsis thaliana]
BGI_novel_G000192	3.21	2.32	1.79	0.3	0.1	0.4	-2.54464	Down	2.98037e-05	gi|595834987|ref|XP_007206963.1|//hypothetical protein PRUPE_ppb018777mg [Prunus persica]	GO:0016021//integral component of membrane	GO:0016616//oxidoreductase activity, acting on the CH-OH group of donors, NAD or NADP as acceptor;GO:0016757//transferase activity, transferring glycosyl groups	GO:0019752//carboxylic acid metabolic process;GO:0055114//oxidation-reduction process	K00016//L-lactate dehydrogenase [EC:1.1.1.27];K00423//L-ascorbate oxidase [EC:1.10.3.3]
Prupe.8G005400	1.4	1.47	1.31	0.15	0.31	0.23	-2.5446	Down	1.79969e-21	gi|645264624|ref|XP_008237766.1|//PREDICTED: uncharacterized protein LOC103336496 [Prunus mume]	NA	NA	NA	K06758;K03283//heat shock 70kDa protein 1/8;K19613//leucine-rich repeat protein SHOC2	Prupe.8G005400	gi|15238008|ref|NP_197270.1|	1.4e-175	putative TIR-NBS-LRR class disease resistance protein [Arabidopsis thaliana]
Prupe.1G061300	8.46	7.68	9.14	1.03	0.15	1.55	-2.53701	Down	6.82367e-05	gi|645234799|ref|XP_008223978.1|//PREDICTED: 9-cis-epoxycarotenoid dioxygenase NCED6, chloroplastic [Prunus mume]	NA	NA	NA	K09840//9-cis-epoxycarotenoid dioxygenase [EC:1.13.11.51]	Prupe.1G061300	gi|15230080|ref|NP_189064.1|	3e-215	9-cis-epoxycarotenoid dioxygenase NCED6 [Arabidopsis thaliana]
Prupe.7G137200	0.97	1.31	1.91	0.13	0.23	0.25	-2.52954	Down	1.25275e-08	gi|645272717|ref|XP_008241530.1|//PREDICTED: patatin-like protein 2 [Prunus mume]	NA	NA	NA	NA	Prupe.7G137200	gi|15225332|ref|NP_180224.1|	2.5e-120	phospholipase A 2A [Arabidopsis thaliana]
Prupe.3G072200	7.93	7.62	6.16	1.7	0.33	1.32	-2.52899	Down	1.27245e-10	gi|595939088|ref|XP_007215720.1|//hypothetical protein PRUPE_ppa008956mg [Prunus persica]	NA	NA	NA	K17302//coatomer subunit beta'	Prupe.3G072200	gi|15218215|ref|NP_175645.1|	3.5e-139	coatomer subunit beta'-2 [Arabidopsis thaliana]
Prupe.6G173400	0.18	0.24	0.21	0	0	0	-2.52638	Down	0.00117117	NA	NA	NA	NA	NA
Prupe.3G117100	0.5	0.52	0.41	0.02	0.12	0	-2.52208	Down	0.000148388	NA	NA	NA	NA	NA
Prupe.3G277000	0.97	0.84	0.5	0.06	0.14	0.12	-2.52069	Down	1.08083e-06	gi|595959898|ref|XP_007216834.1|//hypothetical protein PRUPE_ppa022568mg [Prunus persica]	GO:0030312//external encapsulating structure	GO:0016620//oxidoreductase activity, acting on the aldehyde or oxo group of donors, NAD or NADP as acceptor	GO:0008152//metabolic process	K00130//betaine-aldehyde dehydrogenase [EC:1.2.1.8]	Prupe.3G277000	gi|18410730|ref|NP_565094.1|	1.4e-230	aldehyde dehydrogenase 10A8 [Arabidopsis thaliana]
Prupe.6G009000	1	0.88	1.34	0.2	0.03	0.25	-2.5129	Down	1.6461e-06	gi|595835577|ref|XP_007207082.1|//hypothetical protein PRUPE_ppa024328mg [Prunus persica]	NA	NA	NA	NA	Prupe.6G009000	gi|30686193|ref|NP_181020.2|	1.1e-48	myosin heavy chain-related [Arabidopsis thaliana]
Prupe.4G092100	1.51	1.01	1.51	0.14	0.15	0.14	-2.51128	Down	7.26889e-05	NA	NA	NA	NA	NA
Prupe.2G047400	16.22	15.49	13.47	2.33	2.39	3.15	-2.50628	Down	3.0096e-54	gi|645306163|ref|XP_008246015.1|//PREDICTED: probable receptor-like protein kinase At1g67000 [Prunus mume]	NA	NA	NA	K04733//interleukin-1 receptor-associated kinase 4 [EC:2.7.11.1]	Prupe.2G047400	gi|15219783|ref|NP_176864.1|	1.1e-96	putative serine/threonine protein kinase [Arabidopsis thaliana]
Prupe.5G057300	0.32	0.45	0.58	0	0	0	-2.50473	Down	0.00129954	NA	NA	NA	NA	NA
Prupe.4G032700	1.9	1.34	1.36	0.02	0.14	0.01	-2.5034	Down	0.00127221	gi|645236782|ref|XP_008224903.1|//PREDICTED: G-type lectin S-receptor-like serine/threonine-protein kinase SD1-29 [Prunus mume]	NA	NA	NA	K04733//interleukin-1 receptor-associated kinase 4 [EC:2.7.11.1];K04730//interleukin-1 receptor-associated kinase 1 [EC:2.7.11.1]	Prupe.4G032700	gi|15219914|ref|NP_176332.1|	4.9e-136	S-locus lectin protein kinase family protein [Arabidopsis thaliana]
Prupe.7G192600	23.05	23.53	16.73	3.45	2.5	4.81	-2.50271	Down	1.64798e-24	gi|595821107|ref|XP_007204762.1|//hypothetical protein PRUPE_ppa013393mg [Prunus persica]	NA	NA	NA	K14488//SAUR family protein	Prupe.7G192600	gi|15242071|ref|NP_197582.1|	1e-29	SAUR-like auxin-responsive family protein [Arabidopsis thaliana]
BGI_novel_G000772	2.36	2.81	2.08	0.11	0.34	0.34	-2.50196	Down	4.65937e-05	NA	NA	NA	NA	NA
Prupe.7G088700	1.85	1.53	1.27	0.17	0.14	0.42	-2.4975	Down	2.57229e-10	gi|595815883|ref|XP_007203972.1|//hypothetical protein PRUPE_ppa024468mg [Prunus persica]	NA	NA	NA	K10406//kinesin family member C2/C3	Prupe.7G088700	gi|2914707|gb|AAC04497.1|	4.7e-103	putative disease resistance protein [Arabidopsis thaliana]
BGI_novel_G000442	1.3	2.01	1.64	0.19	0.37	0.21	-2.49038	Down	1.35245e-08	gi|645278917|ref|XP_008244455.1|//PREDICTED: uncharacterized protein LOC103342600 [Prunus mume]	NA	NA	NA	K08592//sentrin-specific protease 1 [EC:3.4.22.68]	BGI_novel_G000442	gi|15223261|ref|NP_172332.1|	1.1e-08	syntaxin-related protein KNOLLE [Arabidopsis thaliana]
Prupe.1G291100	3.26	3.33	2.36	0.4	0.31	0.75	-2.48904	Down	9.76214e-14	gi|596292161|ref|XP_007226460.1|//hypothetical protein PRUPE_ppa024660mg [Prunus persica]	NA	NA	NA	K15639//PHYB activation tagged suppressor 1 [EC:1.14.-.-]	Prupe.1G291100	gi|15225777|ref|NP_180239.1|	1.3e-104	cytochrome P450 734A1 [Arabidopsis thaliana]
Prupe.3G041700	5.2	2.62	3.69	0.41	1.04	0.21	-2.4868	Down	6.38887e-07	gi|645243917|ref|XP_008228197.1|//PREDICTED: auxin-binding protein ABP19a [Prunus mume]	GO:0030312//external encapsulating structure;GO:0005576//extracellular region	GO:0046914//transition metal ion binding;GO:0004871//signal transducer activity	GO:0009755//hormone-mediated signaling pathway	K19476//vacuolar protein sorting-associated protein IST1;K11426//SET and MYND domain-containing protein	Prupe.3G041700	gi|1934726|gb|AAB51750.1|	1.9e-77	germin-like protein [Arabidopsis thaliana]
Prupe.2G107200	0.52	0.35	0.49	0.04	0.07	0	-2.48009	Down	0.000495164	gi|645252632|ref|XP_008232212.1|//PREDICTED: flavonoid 3',5'-methyltransferase-like isoform X2 [Prunus mume]	NA	GO:0008168//methyltransferase activity	GO:0006730//one-carbon metabolic process	K00588//caffeoyl-CoA O-methyltransferase [EC:2.1.1.104]	Prupe.2G107200	gi|240254159|ref|NP_173872.4|	2.4e-73	S-adenosyl-L-methionine-dependent methyltransferases superfamily protein [Arabidopsis thaliana]
Prupe.1G440600	0.68	0.27	2.59	0.07	0	0.14	-2.47257	Down	0.000949256	gi|596291192|ref|XP_007226301.1|//hypothetical protein PRUPE_ppa020556mg [Prunus persica]	NA	NA	NA	NA
Prupe.7G027400	3.01	3.19	2.45	0.72	0.3	0.39	-2.46702	Down	1.42788e-11	gi|657945481|ref|XP_008380093.1|//PREDICTED: uncharacterized protein LOC103443082 [Malus domestica];gi|645258338|ref|XP_008234841.1|//PREDICTED: uncharacterized protein LOC103333725 [Prunus mume]	NA	NA	NA	NA	Prupe.7G027400	gi|186531506|ref|NP_001119419.1|	7.7e-15	conserved peptide upstream open reading frame 14 [Arabidopsis thaliana]
Prupe.1G045700	0.29	0.25	0.2	0.01	0.07	0.02	-2.46639	Down	1.95184e-05	gi|596295583|ref|XP_007227029.1|//hypothetical protein PRUPE_ppa000696mg [Prunus persica]	NA	NA	NA	K14638//solute carrier family 15 (peptide/histidine transporter), member 3/4	Prupe.1G045700	gi|15226107|ref|NP_180900.1|	0	uncharacterized protein [Arabidopsis thaliana]
Prupe.5G040400	6.94	9.28	6.11	1.11	1.82	0.95	-2.46255	Down	4.99078e-22	gi|645265730|ref|XP_008238287.1|//PREDICTED: NAC domain-containing protein 72 [Prunus mume]	NA	NA	NA	K02437//glycine cleavage system H protein;K00162//pyruvate dehydrogenase E1 component beta subunit [EC:1.2.4.1];K13126//polyadenylate-binding protein;K05941//glutathione gamma-glutamylcysteinyltransferase [EC:2.3.2.15]	Prupe.5G040400	gi|15237469|ref|NP_199471.1|	8.1e-82	NAC domain containing protein 96 [Arabidopsis thaliana]
Prupe.3G043600	0.99	0.42	0.21	0	0	0	-2.46219	Down	0.0015959	gi|595959491|ref|XP_007216801.1|//hypothetical protein PRUPE_ppa023418mg [Prunus persica]	NA	NA	NA	K01184//polygalacturonase [EC:3.2.1.15];K01213//galacturan 1,4-alpha-galacturonidase [EC:3.2.1.67]	Prupe.3G043600	gi|3367585|emb|CAA20037.1|	2e-26	putative polygalacturonase [Arabidopsis thaliana]
BGI_novel_G000215	0.23	0.29	0.57	0.04	0	0	-2.45811	Down	0.0013074	gi|596040845|ref|XP_007220023.1|//hypothetical protein PRUPE_ppb025125mg, partial [Prunus persica]	NA	NA	NA	NA	BGI_novel_G000215	gi|18420939|ref|NP_568475.1|	3.6e-07	uncharacterized protein [Arabidopsis thaliana]
Prupe.1G090100	1.93	1.79	2.13	0.28	0.22	0.49	-2.45776	Down	1.77293e-12	gi|596136623|ref|XP_007222348.1|//hypothetical protein PRUPE_ppa004837mg [Prunus persica]	NA	NA	NA	K03327//multidrug resistance protein, MATE family	Prupe.1G090100	gi|15237158|ref|NP_200058.1|	4.5e-158	MATE efflux family protein [Arabidopsis thaliana]
Prupe.3G153400	31.03	39.48	36.68	6.3	4.07	8.68	-2.452	Down	3.12861e-26	gi|595927773|ref|XP_007215095.1|//hypothetical protein PRUPE_ppa012696mg [Prunus persica]	NA	NA	NA	NA
Prupe.1G055200	0.1	0.15	0.13	0	0	0	-2.45195	Down	0.00165647	gi|596243780|ref|XP_007224518.1|//hypothetical protein PRUPE_ppa023783mg [Prunus persica]	NA	NA	NA	K13466//EIX receptor 1/2;K13415//protein brassinosteroid insensitive 1 [EC:2.7.10.1 2.7.11.1]	Prupe.1G055200	gi|12323814|gb|AAG51873.1|AC079678_3	7.9e-62	disease resistance protein, putative; 11609-15699 [Arabidopsis thaliana]
Prupe.1G036700	0.28	0.52	0.4	0.07	0	0.05	-2.44673	Down	0.000289402	gi|657998598|ref|XP_008391709.1|//PREDICTED: 1-aminocyclopropane-1-carboxylate oxidase homolog 1-like [Malus domestica]	NA	GO:0003824//catalytic activity	GO:0008152//metabolic process	K06892//feruloyl-CoA ortho-hydroxylase [EC:1.14.11.-];K13229//2,4-dihydroxy-1,4-benzoxazin-3-one-glucoside dioxygenase [EC:1.14.20.2]	Prupe.1G036700	gi|30679748|ref|NP_172147.2|	4.7e-118	2-oxoglutarate-dependent dioxygenase-like protein [Arabidopsis thaliana]
Prupe.8G111100	0.45	0.34	0.39	0.03	0.03	0.06	-2.44175	Down	0.000339937	gi|595790807|ref|XP_007199152.1|//hypothetical protein PRUPE_ppa019637mg, partial [Prunus persica]	NA	NA	NA	K19613//leucine-rich repeat protein SHOC2	Prupe.8G111100	gi|334183770|ref|NP_564971.2|	4e-25	TIR-NBS-LRR class disease resistance protein [Arabidopsis thaliana]
Prupe.3G027700	19.12	20.14	25.59	5.55	0.89	2.11	-2.44147	Down	3.43634e-05	gi|595966913|ref|XP_007217230.1|//hypothetical protein PRUPE_ppa005452mg [Prunus persica]	NA	NA	NA	K13065//shikimate O-hydroxycinnamoyltransferase [EC:2.3.1.133]	Prupe.3G027700	gi|15223333|ref|NP_174567.1|	1.5e-162	HXXXD-type acyl-transferase-like protein [Arabidopsis thaliana]
Prupe.6G298600	0.53	0.48	0.51	0.04	0.1	0.08	-2.42206	Down	1.2819e-05	gi|645221292|ref|XP_008244413.1|//PREDICTED: cytochrome P450 714A1-like [Prunus mume]	NA	GO:0046872//metal ion binding	NA	K10717//cytokinin trans-hydroxylase	Prupe.6G298600	gi|18420859|ref|NP_568463.1|	3.5e-147	cytochrome P450, family 714, subfamily A, polypeptide 1 [Arabidopsis thaliana]
Prupe.1G397700	95.92	57.02	73.93	9.32	10.04	18.66	-2.42136	Down	6.82363e-10	gi|596291092|ref|XP_007226285.1|//hypothetical protein PRUPE_ppa019577mg [Prunus persica]	NA	NA	NA	K00924;K01381//saccharopepsin [EC:3.4.23.25]	Prupe.1G397700	gi|22326716|ref|NP_196638.2|	6.3e-136	aspartyl protease family protein [Arabidopsis thaliana]
Prupe.5G108600	0.4	0.18	0.32	0	0	0	-2.42121	Down	0.00190706	gi|595851387|ref|XP_007210107.1|//hypothetical protein PRUPE_ppa021960mg [Prunus persica]	NA	NA	NA	NA	Prupe.5G108600	gi|15225931|ref|NP_182138.1|	4.5e-14	late embryogenesis abundant hydroxyproline-rich glycoprotein [Arabidopsis thaliana]
Prupe.4G138200	13.01	16.72	13.29	2.9	1.31	3.41	-2.42093	Down	2.21065e-17	gi|645239380|ref|XP_008226099.1|//PREDICTED: LOB domain-containing protein 4 [Prunus mume]	NA	NA	NA	K13944;K01227//mannosyl-glycoprotein endo-beta-N-acetylglucosaminidase [EC:3.2.1.96]	Prupe.4G138200	gi|15221679|ref|NP_174417.1|	7.6e-64	LOB domain-containing protein 4 [Arabidopsis thaliana]
Prupe.4G283900	0.29	0.21	0.23	0	0	0.04	-2.42021	Down	0.00114059	gi|595864898|ref|XP_007211852.1|//hypothetical protein PRUPE_ppa004749mg [Prunus persica]	GO:0031224//intrinsic component of membrane	GO:0015101//organic cation transmembrane transporter activity	GO:0015696//ammonium transport	K03320//ammonium transporter, Amt family	Prupe.4G283900	gi|7140936|gb|AAF37192.1|AF182039_1	1.5e-192	ammonium transporter [Arabidopsis thaliana]
Prupe.5G101900	3.55	3.14	2.03	0.38	0.7	0.4	-2.41012	Down	7.09583e-11	gi|595845207|ref|XP_007208884.1|//hypothetical protein PRUPE_ppa026508mg, partial [Prunus persica]	NA	GO:0016491//oxidoreductase activity	GO:0008152//metabolic process	K19329//WW domain-containing oxidoreductase	Prupe.5G101900	gi|42567066|ref|NP_194073.2|	1.9e-115	NAD(P)-binding Rossmann-fold superfamily protein [Arabidopsis thaliana]
Prupe.4G194500	0.26	0.2	0.16	0	0	0.04	-2.40197	Down	0.00127894	gi|645294035|ref|XP_008245781.1|//PREDICTED: (-)-alpha-pinene synthase-like [Prunus mume]	NA	NA	NA	K15803//(-)-germacrene D synthase [EC:4.2.3.22 4.2.3.75];K14181//valencene/7-epi-alpha-selinene synthase [EC:4.2.3.73 4.2.3.86]	Prupe.4G194500	gi|334187885|ref|NP_001190374.1|	1.9e-119	alpha-humulene/(-)-(E)-beta-caryophyllene synthase [Arabidopsis thaliana]
Prupe.1G373100	10.43	7.73	7.28	0.87	1.93	1.78	-2.40108	Down	3.94488e-15	gi|596296569|ref|XP_007227194.1|//hypothetical protein PRUPE_ppa019375mg [Prunus persica]	NA	GO:0015036//disulfide oxidoreductase activity	GO:0019725//cellular homeostasis;GO:0018904//ether metabolic process	K03671//thioredoxin 1
Prupe.4G146200	0.83	0.68	1.01	0.03	0.19	0.12	-2.3991	Down	3.68165e-05	gi|595872153|ref|XP_007212030.1|//hypothetical protein PRUPE_ppa011202mg [Prunus persica]	NA	GO:0016846//carbon-sulfur lyase activity	NA	K00799//glutathione S-transferase [EC:2.5.1.18]	Prupe.4G146200	gi|18411929|ref|NP_565178.1|	3.7e-94	glutathione S-transferase TAU 19 [Arabidopsis thaliana]
Prupe.8G110600	0.25	0.17	0.09	0.02	0	0.03	-2.39432	Down	0.000309785	gi|595791267|ref|XP_007199382.1|//hypothetical protein PRUPE_ppa025692mg [Prunus persica]	NA	NA	NA	K06758;K03283//heat shock 70kDa protein 1/8;K19613//leucine-rich repeat protein SHOC2	Prupe.8G110600	gi|15238008|ref|NP_197270.1|	1.2e-169	putative TIR-NBS-LRR class disease resistance protein [Arabidopsis thaliana]
Prupe.1G161800	2.06	2.47	2.14	0.51	0.38	0.68	-2.39372	Down	1.15487e-19	gi|596294146|ref|XP_007226787.1|//hypothetical protein PRUPE_ppa017983mg [Prunus persica]	NA	GO:0043531//ADP binding	GO:0007165//signal transduction;GO:0006952//defense response	K06758;K03283//heat shock 70kDa protein 1/8;K19613//leucine-rich repeat protein SHOC2;K00695//sucrose synthase [EC:2.4.1.13]	Prupe.1G161800	gi|186527047|ref|NP_001119319.1|	1.6e-110	TIR-NBS-LRR class disease resistance protein [Arabidopsis thaliana]
Prupe.7G032900	0.87	0.45	0.49	0.09	0.1	0.1	-2.38949	Down	2.27977e-07	gi|595815131|ref|XP_007203860.1|//hypothetical protein PRUPE_ppa023091mg [Prunus persica]	NA	NA	NA	K13466//EIX receptor 1/2	Prupe.7G032900	gi|15226862|ref|NP_181039.1|	2.2e-125	disease resistance family protein / LRR family protein [Arabidopsis thaliana]
Prupe.4G130500	0.46	0.2	0.56	0.04	0.03	0.11	-2.3854	Down	2.71742e-05	gi|645238311|ref|XP_008225619.1|//PREDICTED: cyclic nucleotide-gated ion channel 1-like [Prunus mume]	NA	NA	NA	K04733//interleukin-1 receptor-associated kinase 4 [EC:2.7.11.1];K05391//cyclic nucleotide gated channel, other eukaryote	Prupe.4G130500	gi|15238657|ref|NP_200125.1|	1.3e-105	cyclic nucleotide-gated ion channel 1 [Arabidopsis thaliana]
Prupe.6G139100	0.38	0.54	0.43	0	0	0.05	-2.38488	Down	0.00180676	gi|595841777|ref|XP_007208279.1|//hypothetical protein PRUPE_ppa014783mg, partial [Prunus persica]	NA	NA	NA	K06620//transcription factor E2F3	Prupe.6G139100	gi|25083215|gb|AAN72051.1|	1.3e-22	cell cycle control crn (crooked neck) protein-like [Arabidopsis thaliana]
Prupe.7G215500	0.35	0.7	0.85	0.08	0.1	0.1	-2.38209	Down	5.16274e-06	gi|645274664|ref|XP_008242447.1|//PREDICTED: uncharacterized protein LOC103340779 [Prunus mume]	NA	NA	NA	NA
Prupe.3G235300	2.57	2.39	2.35	0.16	0.49	0.6	-2.37721	Down	1.16921e-09	gi|595958509|ref|XP_007216765.1|//hypothetical protein PRUPE_ppa024697mg [Prunus persica]	NA	GO:0008168//methyltransferase activity	NA	K13066//caffeic acid 3-O-methyltransferase [EC:2.1.1.68];K05279//flavonol 3-O-methyltransferase [EC:2.1.1.76]	Prupe.3G235300	gi|15236282|ref|NP_195242.1|	5e-59	O-methyltransferase family protein [Arabidopsis thaliana]
Prupe.8G181100	44.74	30.71	47.9	6.6	9.15	7.67	-2.37481	Down	1.32217e-30	gi|595798402|ref|XP_007201382.1|//hypothetical protein PRUPE_ppa007891mg [Prunus persica]	NA	NA	NA	K16290//xylem cysteine proteinase [EC:3.4.22.-]	Prupe.8G181100	gi|18418684|ref|NP_567983.1|	2.9e-151	xylem cysteine proteinase 1 [Arabidopsis thaliana]
Prupe.1G373000	11.22	8.43	6.27	0.94	1.62	2.17	-2.37292	Down	5.20593e-14	gi|596296569|ref|XP_007227194.1|//hypothetical protein PRUPE_ppa019375mg [Prunus persica]	NA	NA	GO:0008152//metabolic process;GO:0009987//cellular process	K03671//thioredoxin 1	Prupe.1G373000	gi|15230385|ref|NP_190672.1|	8.7e-34	thioredoxin H1 [Arabidopsis thaliana]
Prupe.1G492000	11.61	9.86	8.86	1.44	3.09	0.96	-2.36635	Down	7.79818e-13	gi|645225759|ref|XP_008219722.1|//PREDICTED: premnaspirodiene oxygenase-like [Prunus mume]	NA	NA	NA	K17854//cytochrome P450 family 2 subfamily K;K13267//flavonoid 6-hydroxylase [EC:1.14.13.-];K14985//26-hydroxylase [EC:1.14.-.-];K15472//premnaspirodiene oxygenase [EC:1.14.13.121]	Prupe.1G492000	gi|15231526|ref|NP_189252.1|	2.3e-108	cytochrome P450 71B23 [Arabidopsis thaliana]
Prupe.4G155000	0.99	1.29	0.88	0.13	0.15	0.28	-2.36398	Down	2.58528e-08	gi|595912430|ref|XP_007214442.1|//hypothetical protein PRUPE_ppa024861mg [Prunus persica]	NA	GO:0003824//catalytic activity	GO:0008152//metabolic process	K05278//flavonol synthase [EC:1.14.11.23];K05277//leucoanthocyanidin dioxygenase [EC:1.14.11.19];K06892//feruloyl-CoA ortho-hydroxylase [EC:1.14.11.-]	Prupe.4G155000	gi|15219988|ref|NP_173145.1|	7.1e-122	Fe(II)/ascorbate oxidase family protein SRG1 [Arabidopsis thaliana]
BGI_novel_G000780	0.93	1.54	2.31	0.35	0.28	0.18	-2.36199	Down	3.23922e-07	gi|595794095|ref|XP_007200796.1|//hypothetical protein PRUPE_ppa024688mg, partial [Prunus persica]	NA	NA	NA	K03283//heat shock 70kDa protein 1/8;K04733//interleukin-1 receptor-associated kinase 4 [EC:2.7.11.1];K19613//leucine-rich repeat protein SHOC2	BGI_novel_G000780	gi|10178211|dbj|BAB11635.1|	3.1e-13	TMV resistance protein N [Arabidopsis thaliana]
BGI_novel_G000782	0.93	1.54	2.31	0.35	0.28	0.18	-2.36199	Down	3.23922e-07	gi|595794095|ref|XP_007200796.1|//hypothetical protein PRUPE_ppa024688mg, partial [Prunus persica]	NA	NA	NA	K03283//heat shock 70kDa protein 1/8;K04733//interleukin-1 receptor-associated kinase 4 [EC:2.7.11.1];K19613//leucine-rich repeat protein SHOC2	BGI_novel_G000782	gi|10178211|dbj|BAB11635.1|	3.1e-13	TMV resistance protein N [Arabidopsis thaliana]
Prupe.6G242100	0.19	0.28	0.42	0	0	0	-2.35577	Down	0.00254035	gi|596051917|ref|XP_007220658.1|//hypothetical protein PRUPE_ppa003806mg [Prunus persica]	NA	NA	NA	K10601//E3 ubiquitin-protein ligase synoviolin [EC:2.3.2.27]	Prupe.6G242100	gi|145326654|ref|NP_001077774.1|	4.7e-08	HRD1-like protein [Arabidopsis thaliana]
Prupe.5G034800	146.3	165.26	145.57	29.62	24.98	34.59	-2.353	Down	1.49981e-70	gi|645265635|ref|XP_008238243.1|//PREDICTED: LOW QUALITY PROTEIN: glycine-rich cell wall structural protein 1.8-like [Prunus mume]	NA	NA	NA	NA	Prupe.5G034800	gi|45935055|gb|AAS79562.1|	5.4e-12	At5g46730 [Arabidopsis thaliana]
Prupe.8G205700	5.58	5.56	4.74	0.89	0.9	1.22	-2.3499	Down	2.18975e-16	gi|595793701|ref|XP_007200599.1|//hypothetical protein PRUPE_ppa012136mg [Prunus persica]	NA	NA	NA	NA	Prupe.8G205700	gi|4753656|emb|CAB41932.1|	2.2e-17	hypothetical protein [Arabidopsis thaliana]
Prupe.6G164900	5.49	4.67	4.54	0.74	1.14	0.99	-2.32865	Down	1.50343e-25	gi|645280307|ref|XP_008245126.1|//PREDICTED: G-type lectin S-receptor-like serine/threonine-protein kinase RLK1 [Prunus mume]	NA	GO:0004674//protein serine/threonine kinase activity;GO:0000166//nucleotide binding	GO:0009987//cellular process	K04733//interleukin-1 receptor-associated kinase 4 [EC:2.7.11.1];K00276//primary-amine oxidase [EC:1.4.3.21]	Prupe.6G164900	gi|166846|gb|AAA32857.1|	7.1e-129	receptor-like protein kinase [Arabidopsis thaliana]
Prupe.2G242700	3.65	4.71	3.74	0.43	0.37	1.28	-2.32156	Down	1.78105e-07	gi|645255834|ref|XP_008233679.1|//PREDICTED: uncharacterized protein LOC103332713 [Prunus mume]	NA	NA	NA	NA	Prupe.2G242700	gi|21593924|gb|AAM65889.1|	5.1e-22	unknown [Arabidopsis thaliana]
Prupe.3G185300	3.51	3.19	2.99	0.26	0.16	1.16	-2.32104	Down	3.23301e-06	gi|595974694|ref|XP_007217784.1|//hypothetical protein PRUPE_ppa020051mg, partial [Prunus persica]	NA	NA	NA	K14709//solute carrier family 39 (zinc transporter), member 1/2/3	Prupe.3G185300	gi|15230588|ref|NP_187881.1|	3.2e-110	zinc transporter 1 [Arabidopsis thaliana]
Prupe.8G171900	48.36	46.38	32.91	7	11.58	6.18	-2.31835	Down	5.31156e-24	gi|595791797|ref|XP_007199647.1|//hypothetical protein PRUPE_ppa015631mg, partial [Prunus persica]	NA	GO:0008171//O-methyltransferase activity;GO:0008168//methyltransferase activity;GO:0046983//protein dimerization activity	GO:0032259//methylation	K13262//isoflavone-7-O-methyltransferase [EC:2.1.1.150];K16040//trans-resveratrol di-O-methyltransferase [EC:2.1.1.240];K13259//2,7,4'-trihydroxyisoflavanone 4'-O-methyltransferase / isoflavone 4'-O-methyltransferase [EC:2.1.1.212 2.1.1.46]	Prupe.8G171900	gi|15236282|ref|NP_195242.1|	2e-98	O-methyltransferase family protein [Arabidopsis thaliana]
Prupe.4G151700	0.34	0.27	0.18	0.05	0.02	0	-2.31814	Down	0.00135411	gi|595912825|ref|XP_007214492.1|//hypothetical protein PRUPE_ppa020362mg [Prunus persica]	NA	NA	NA	NA	Prupe.4G151700	gi|15219959|ref|NP_173137.1|	5.7e-42	F-box/RNI-like/FBD-like domains-containing protein [Arabidopsis thaliana]
Prupe.5G004900	2.27	1.76	1.67	0.54	0.3	0.16	-2.31345	Down	6.56255e-08	gi|595847625|ref|XP_007209365.1|//hypothetical protein PRUPE_ppa008758mg [Prunus persica]	NA	NA	NA	K09753//cinnamoyl-CoA reductase [EC:1.2.1.44]	Prupe.5G004900	gi|15226134|ref|NP_180917.1|	3.6e-106	cinnamoyl-CoA:NADP oxidoreductase-like 1 [Arabidopsis thaliana]
Prupe.6G358300	0.37	0.21	0.48	0.06	0.05	0.03	-2.31333	Down	0.000160222	gi|595843184|ref|XP_007208566.1|//hypothetical protein PRUPE_ppa023856mg [Prunus persica]	NA	NA	NA	K04733//interleukin-1 receptor-associated kinase 4 [EC:2.7.11.1];K04730//interleukin-1 receptor-associated kinase 1 [EC:2.7.11.1]	Prupe.6G358300	gi|15218959|ref|NP_173549.1|	4.1e-163	wall-associated receptor kinase 2 [Arabidopsis thaliana]
Prupe.I001900	0.73	0.71	0.5	0	0	0	-2.30874	Down	0.0031019	gi|595981070|ref|XP_007217898.1|//hypothetical protein PRUPE_ppa021374mg, partial [Prunus persica]	NA	NA	NA	K07466//replication factor A1;K19613//leucine-rich repeat protein SHOC2	Prupe.I001900	gi|6721163|gb|AAF26791.1|AC016829_15	5e-14	putative disease resistance protein [Arabidopsis thaliana]
Prupe.1G018900	16.31	18.03	17.02	3.04	1.88	5.02	-2.30805	Down	1.84839e-17	gi|452090884|gb|AGF95112.1|//homocysteine S-methyltransferase, partial [Prunus persica]	NA	GO:0008172//S-methyltransferase activity	GO:0006730//one-carbon metabolic process	K00547//homocysteine S-methyltransferase [EC:2.1.1.10]	Prupe.1G018900	gi|18403505|ref|NP_566715.1|	2.8e-139	homocysteine S-methyltransferase 3 [Arabidopsis thaliana]
Prupe.8G176000	0.33	0.66	0.74	0.13	0	0.04	-2.30665	Down	0.00118462	gi|595791045|ref|XP_007199271.1|//hypothetical protein PRUPE_ppa022728mg [Prunus persica]	NA	NA	NA	NA	Prupe.8G176000	gi|15227365|ref|NP_179300.1|	6.1e-65	uncharacterized protein [Arabidopsis thaliana]
Prupe.7G240100	0.7	0.87	0.78	0.04	0	0.22	-2.30567	Down	0.000702943	gi|645275302|ref|XP_008242748.1|//PREDICTED: uncharacterized protein LOC103341046 [Prunus mume]	GO:0015630//microtubule cytoskeleton	NA	GO:0009987//cellular process	K10418//dynein light chain LC8-type	Prupe.7G240100	gi|15241269|ref|NP_197511.1|	8.7e-45	dynein light chain type 1 family protein [Arabidopsis thaliana]
Prupe.3G142400	0.87	0.43	0.76	0.13	0.12	0.15	-2.30512	Down	3.5818e-06	gi|595957135|ref|XP_007216698.1|//hypothetical protein PRUPE_ppa026595mg [Prunus persica]	GO:0016021//integral component of membrane	NA	GO:2000031//regulation of salicylic acid mediated signaling pathway;GO:0031347//regulation of defense response	K19626//inversin;K15502//serine/threonine-protein phosphatase 6 regulatory ankyrin repeat subunit A;K06694//26S proteasome non-ATPase regulatory subunit 10	Prupe.3G142400	gi|15236325|ref|NP_192259.1|	8.8e-49	ankyrin repeat-containing protein [Arabidopsis thaliana]
BGI_novel_G000528	1.24	1.75	1.73	0.2	0.27	0.4	-2.30212	Down	1.20158e-10	gi|645221225|ref|XP_008244125.1|//PREDICTED: uncharacterized protein LOC103342290 [Prunus mume]	NA	NA	NA	K04733//interleukin-1 receptor-associated kinase 4 [EC:2.7.11.1];K20279//synaptojanin [EC:3.1.3.36];K20826//RNA polymerase II-associated protein 1	BGI_novel_G000528	gi|13872712|emb|CAC37623.1|	1e-25	copia-like polyprotein [Arabidopsis thaliana]
Prupe.4G115000	1.29	1.75	1.75	0.1	0.47	0.16	-2.29972	Down	4.15858e-05	gi|595882631|ref|XP_007212633.1|//hypothetical protein PRUPE_ppa016193mg [Prunus persica]	NA	NA	NA	NA	Prupe.4G115000	gi|116830595|gb|ABK28255.1|	2.3e-17	unknown [Arabidopsis thaliana]
Prupe.2G285200	0.19	0.31	0.23	0.04	0.02	0.02	-2.29739	Down	0.000893541	gi|596060828|ref|XP_007221085.1|//hypothetical protein PRUPE_ppa016904mg [Prunus persica]	NA	NA	NA	K00517	Prupe.2G285200	gi|15225499|ref|NP_182075.1|	8.1e-128	cytochrome P450, family 704, subfamily A, polypeptide 2 [Arabidopsis thaliana]
Prupe.1G121300	55.79	53.93	43.56	12.02	6.91	11.85	-2.29208	Down	3.1477e-30	gi|596298614|ref|XP_007227522.1|//hypothetical protein PRUPE_ppa011874mg [Prunus persica]	NA	NA	NA	NA	Prupe.1G121300	gi|7670035|dbj|BAA94989.1|	4.7e-16	unnamed protein product [Arabidopsis thaliana]
Prupe.1G184700	28.04	27.93	22.6	4.55	4.89	6.43	-2.28934	Down	4.7643e-35	gi|645231851|ref|XP_008222592.1|//PREDICTED: uncharacterized protein LOC103322455 [Prunus mume]	NA	NA	NA	NA
Prupe.1G226500	6.19	5.22	13.95	0.71	1.25	0.03	-2.2881	Down	0.00230446	gi|596295629|ref|XP_007227037.1|//hypothetical protein PRUPE_ppa024213mg [Prunus persica]	NA	GO:0005506//iron ion binding;GO:0003824//catalytic activity	GO:0008152//metabolic process	K00517	Prupe.1G226500	gi|15221132|ref|NP_177551.1|	3.1e-147	cytochrome P450, family 78, subfamily A, polypeptide 10 [Arabidopsis thaliana]
Prupe.3G065600	1.95	3.59	2.65	0.56	0.65	0.34	-2.28472	Down	8.82337e-11	gi|1000966493|ref|XP_015574762.1|//PREDICTED: glycine-rich cell wall structural protein-like [Ricinus communis];gi|595966634|ref|XP_007217200.1|//hypothetical protein PRUPE_ppa014238mg [Prunus persica]	GO:0005622//intracellular	NA	NA	K02920//large subunit ribosomal protein L36e	Prupe.3G065600	gi|15224322|ref|NP_181296.1|	4.5e-20	60S ribosomal protein L36-1 [Arabidopsis thaliana]
Prupe.1G180800	0.53	0.13	0.2	0	0	0.03	-2.27879	Down	0.00318222	gi|596291392|ref|XP_007226335.1|//hypothetical protein PRUPE_ppa022301mg [Prunus persica]	NA	GO:0016829//lyase activity	NA	K00799//glutathione S-transferase [EC:2.5.1.18]	Prupe.1G180800	gi|21592644|gb|AAM64593.1|	2.9e-69	glutathione transferase, putative [Arabidopsis thaliana]
Prupe.6G180000	5.22	7.51	4.71	1.96	0.45	0.84	-2.2783	Down	2.65841e-09	gi|645218988|ref|XP_008233449.1|//PREDICTED: sulfate transporter 2.1-like [Prunus mume]	NA	NA	NA	K17469//sulfate transporter 2, low-affinity	Prupe.6G180000	gi|15238085|ref|NP_196580.1|	6.7e-255	sulfate transporter 2;1 [Arabidopsis thaliana]
Prupe.1G291000	8.94	12.96	11.49	3.62	1.58	0.63	-2.26561	Down	1.92348e-06	gi|629099083|gb|KCW64848.1|//hypothetical protein EUGRSUZ_G02418 [Eucalyptus grandis]	NA	NA	NA	NA
Prupe.4G246300	2.03	5.18	2.65	0.4	0.57	0.65	-2.26402	Down	1.17359e-05	NA	NA	NA	NA	NA
Prupe.4G096900	1.25	1.94	1.3	0.15	0.18	0.45	-2.26207	Down	2.26149e-06	gi|595884186|ref|XP_007212927.1|//hypothetical protein PRUPE_ppa022422mg, partial [Prunus persica];gi|595863284|ref|XP_007211554.1|//hypothetical protein PRUPE_ppa004127mg [Prunus persica]	NA	GO:0016614//oxidoreductase activity, acting on CH-OH group of donors;GO:0050660//flavin adenine dinucleotide binding	GO:0055114//oxidation-reduction process	K00102//D-lactate dehydrogenase (cytochrome) [EC:1.1.2.4];K00279//cytokinin dehydrogenase [EC:1.5.99.12]	Prupe.4G096900	gi|15241494|ref|NP_199253.1|	6.5e-154	FAD-binding and BBE domain-containing protein [Arabidopsis thaliana]
BGI_novel_G000814	2.25	2.31	1.67	0.42	0.56	0.28	-2.25843	Down	1.12245e-16	NA	NA	NA	NA	NA	BGI_novel_G000814	gi|15226572|ref|NP_179746.1|	9.9e-19	DNAJ heat shock N-terminal domain-containing protein [Arabidopsis thaliana]
Prupe.5G131700	5.29	3.11	4.24	0.56	1.4	0.44	-2.25809	Down	4.43103e-09	gi|595858474|ref|XP_007210753.1|//hypothetical protein PRUPE_ppa021141mg [Prunus persica]	NA	NA	NA	K14411//RNA-binding protein Musashi	Prupe.5G131700	gi|42566208|ref|NP_567191.2|	1.7e-113	protein IQ-domain 17 [Arabidopsis thaliana]
Prupe.4G155100	43.41	49.07	43.27	10.73	7.16	10.34	-2.25773	Down	3.85855e-51	gi|595862888|ref|XP_007211481.1|//hypothetical protein PRUPE_ppa007600mg [Prunus persica]	NA	GO:0003824//catalytic activity	GO:0008152//metabolic process	K05277//leucoanthocyanidin dioxygenase [EC:1.14.11.19];K06892//feruloyl-CoA ortho-hydroxylase [EC:1.14.11.-]	Prupe.4G155100	gi|15219988|ref|NP_173145.1|	1.3e-123	Fe(II)/ascorbate oxidase family protein SRG1 [Arabidopsis thaliana]
Prupe.3G277900	0.38	0.19	0.3	0.04	0	0	-2.25439	Down	0.00341951	gi|645249907|ref|XP_008230959.1|//PREDICTED: metalloendoproteinase 1-like [Prunus mume]	NA	GO:0070011//peptidase activity, acting on L-amino acid peptides;GO:0046872//metal ion binding	GO:0008152//metabolic process	K07763//matrix metalloproteinase-14 (membrane-inserted) [EC:3.4.24.80];K01402//matrix metalloproteinase-8 (neutrophil collagenase) [EC:3.4.24.34]	Prupe.3G277900	gi|30688744|ref|NP_173824.2|	3.6e-63	putative metalloproteinase [Arabidopsis thaliana]
Prupe.2G092300	0.2	0.27	0.09	0.03	0.02	0.02	-2.25193	Down	0.00144654	gi|596041116|ref|XP_007220051.1|//hypothetical protein PRUPE_ppa026252mg [Prunus persica]	NA	NA	NA	K05349//beta-glucosidase [EC:3.2.1.21]	Prupe.2G092300	gi|15232707|ref|NP_190284.1|	4.2e-257	glycosyl hydrolase family protein [Arabidopsis thaliana]
Prupe.1G307700	4.07	4.53	6.93	1.11	0.62	1.31	-2.25003	Down	4.53633e-11	gi|596257048|ref|XP_007224811.1|//hypothetical protein PRUPE_ppa023588mg [Prunus persica]	NA	NA	NA	K03575//A/G-specific adenine glycosylase [EC:3.2.2.-];K14493//gibberellin receptor GID1 [EC:3.-.-.-];K13258//2-hydroxyisoflavanone dehydratase [EC:4.2.1.105]	Prupe.1G307700	gi|18409077|ref|NP_564936.1|	6.1e-99	probable carboxylesterase 6 [Arabidopsis thaliana]
Prupe.1G365600	78.85	40.89	40.92	5.54	11.73	12.25	-2.24872	Down	2.90411e-07	gi|596288378|ref|XP_007225927.1|//hypothetical protein PRUPE_ppa013714mg [Prunus persica]	NA	NA	NA	K03860//phosphatidylinositol glycan, class Q;K20887//xyloglucan glycosyltransferase 4 [EC:2.4.1.-]	Prupe.1G365600	gi|334183933|ref|NP_001185407.1|	2.9e-30	GA-responsive GAST1 protein-like protein [Arabidopsis thaliana]
Prupe.2G081700	15.27	13.13	13.56	3.6	4.08	1.8	-2.24823	Down	1.9639e-23	gi|596097610|ref|XP_007221373.1|//hypothetical protein PRUPE_ppa017363mg, partial [Prunus persica];gi|645280428|ref|XP_008245179.1|//PREDICTED: uncharacterized protein LOC103343293 [Prunus mume]	NA	NA	NA	K15502//serine/threonine-protein phosphatase 6 regulatory ankyrin repeat subunit A	Prupe.2G081700	gi|9293890|dbj|BAB01793.1|	1.9e-70	unnamed protein product [Arabidopsis thaliana]
Prupe.8G190000	0.23	0.2	0.13	0	0	0	-2.24453	Down	0.00404464	gi|595797398|ref|XP_007201269.1|//hypothetical protein PRUPE_ppa012566mg [Prunus persica]	NA	NA	NA	NA	Prupe.8G190000	gi|15224208|ref|NP_181834.1|	3.7e-11	ILI1 binding bHLH 1 protein [Arabidopsis thaliana]
Prupe.6G133400	0.24	0.42	0.36	0	0	0	-2.24321	Down	0.00406636	gi|595833121|ref|XP_007206611.1|//hypothetical protein PRUPE_ppa021604mg [Prunus persica]	NA	NA	NA	K19476//vacuolar protein sorting-associated protein IST1;K11426//SET and MYND domain-containing protein	Prupe.6G133400	gi|186478636|ref|NP_564067.2|	6.6e-29	germin-like protein 4 [Arabidopsis thaliana]
Prupe.2G083200	0.75	0.45	0.51	0.1	0.07	0.12	-2.23468	Down	5.35995e-06	gi|645261133|ref|XP_008236148.1|//PREDICTED: putative disease resistance protein At4g11170 [Prunus mume]	NA	NA	NA	K19613//leucine-rich repeat protein SHOC2	Prupe.2G083200	gi|10178211|dbj|BAB11635.1|	3.8e-74	TMV resistance protein N [Arabidopsis thaliana]
Prupe.1G558300	15.79	15.12	17.43	3.93	1.02	3.64	-2.23279	Down	5.43283e-06	gi|596292812|ref|XP_007226563.1|//hypothetical protein PRUPE_ppa024463mg [Prunus persica]	GO:0031224//intrinsic component of membrane	GO:0015291//secondary active transmembrane transporter activity	GO:0015698//inorganic anion transport	K17470//sulfate transporter 1, high-affinity	Prupe.1G558300	gi|18395079|ref|NP_564159.1|	2.2e-273	sulfate transporter 1.3 [Arabidopsis thaliana]
Prupe.7G117400	0.22	0.22	0.26	0.03	0	0	-2.23195	Down	0.00373326	gi|595812662|ref|XP_007203447.1|//hypothetical protein PRUPE_ppa022053mg [Prunus persica]	NA	GO:0004144//diacylglycerol O-acyltransferase activity	GO:0045017//glycerolipid biosynthetic process	K15406//wax-ester synthase / diacylglycerol O-acyltransferase [EC:2.3.1.75 2.3.1.20];K20098//DNA excision repair protein ERCC-6-like 2 [EC:3.6.4.-]	Prupe.7G117400	gi|30696326|ref|NP_200151.2|	2e-34	bifunctional wax ester synthase/diacylglycerol acyltransferase [Arabidopsis thaliana]
Prupe.4G277700	75.94	78.12	82.4	23.33	9.74	16.2	-2.23077	Down	9.33993e-22	gi|595885147|ref|XP_007213109.1|//hypothetical protein PRUPE_ppa023539mg [Prunus persica]	GO:0031224//intrinsic component of membrane	NA	NA	K14209//solute carrier family 36 (proton-coupled amino acid transporter)	Prupe.4G277700	gi|15242347|ref|NP_196484.1|	8.1e-227	amino acid permease 2 [Arabidopsis thaliana]
Prupe.4G141100	22.97	25.41	26.53	6.97	6.18	4.44	-2.22887	Down	9.86854e-48	gi|25091401|sp|O80327.1|TLP1_PYRPY//RecName: Full=Thaumatin-like protein 1; Flags: Precursor;gi|595864934|ref|XP_007211860.1|//hypothetical protein PRUPE_ppa010031mg [Prunus persica]	GO:0005576//extracellular region	NA	NA	K04733//interleukin-1 receptor-associated kinase 4 [EC:2.7.11.1];K14297//nuclear pore complex protein Nup98-Nup96;K12173//BRCA1-A complex subunit BRE	Prupe.4G141100	gi|222423682|dbj|BAH19808.1|	4.9e-78	AT1G20030 [Arabidopsis thaliana]
Prupe.1G545500	0.43	0.71	0.37	0	0.03	0.15	-2.22821	Down	0.00131378	gi|645224418|ref|XP_008219099.1|//PREDICTED: MATE efflux family protein 7-like [Prunus mume]	NA	NA	NA	K03327//multidrug resistance protein, MATE family	Prupe.1G545500	gi|5103816|gb|AAD39646.1|AC007591_11	1.5e-128	Strong similarity to gi|4734005 F3L12.7 hypothetical protein from Arabidopsis thaliana BAC gb|AC007178 [Arabidopsis thaliana]
Prupe.5G195900	0.45	0.6	0.6	0.08	0	0	-2.22473	Down	0.00386268	NA	NA	NA	NA	NA
Prupe.6G334400	0.12	0.57	0.33	0	0.04	0	-2.22405	Down	0.00403523	gi|595832999|ref|XP_007206585.1|//hypothetical protein PRUPE_ppa020357mg, partial [Prunus persica]	NA	NA	NA	K12619//5'-3' exoribonuclease 2 [EC:3.1.13.-];K10352//myosin heavy chain	Prupe.6G334400	gi|15240464|ref|NP_198075.1|	4.8e-25	Frigida-like protein [Arabidopsis thaliana]
Prupe.4G218400	0.25	0.23	0.1	0.03	0	0	-2.22084	Down	0.00400639	gi|645264854|ref|XP_008237876.1|//PREDICTED: tetratricopeptide repeat protein 37 isoform X2 [Prunus mume]	NA	NA	NA	K12600//superkiller protein 3	Prupe.4G218400	gi|334183946|ref|NP_001185412.1|	2.1e-11	superkiller protein 3-like protein [Arabidopsis thaliana]
Prupe.3G246000	33.49	44.13	50.06	10.56	8.09	8.48	-2.22022	Down	8.65547e-36	gi|595943584|ref|XP_007215978.1|//hypothetical protein PRUPE_ppa011644mg [Prunus persica]	NA	GO:0003677//DNA binding	GO:0006351//transcription, DNA-templated	K09060//plant G-box-binding factor	Prupe.3G246000	gi|15230797|ref|NP_189674.1|	1.8e-46	basic leucine-zipper 42 [Arabidopsis thaliana]
BGI_novel_G000127	6.3	5.4	3.91	0.85	1.76	0.44	-2.21773	Down	4.60443e-09	gi|645225750|ref|XP_008219718.1|//PREDICTED: amino-acid permease BAT1-like [Prunus mume]	GO:0016021//integral component of membrane	GO:0015171//amino acid transmembrane transporter activity	GO:0006865//amino acid transport;GO:0003333//amino acid transmembrane transport	NA	BGI_novel_G000127	gi|19347737|gb|AAL86294.1|	3.8e-11	putative amino acid or GABA permease [Arabidopsis thaliana]
Prupe.2G092600	0.13	0.25	0.35	0	0	0	-2.20177	Down	0.00480008	gi|596040391|ref|XP_007219979.1|//hypothetical protein PRUPE_ppb021184mg [Prunus persica]	NA	NA	NA	K05349//beta-glucosidase [EC:3.2.1.21]	Prupe.2G092600	gi|15232711|ref|NP_190288.1|	1.9e-90	Glycosyl hydrolase family protein [Arabidopsis thaliana]
Prupe.2G081600	0.92	1	1.09	0.2	0	0.28	-2.2016	Down	0.000512715	gi|596078769|ref|XP_007221246.1|//hypothetical protein PRUPE_ppa023973mg, partial [Prunus persica]	NA	NA	NA	NA	Prupe.2G081600	gi|15238273|ref|NP_196090.1|	1.1e-54	Ankyrin repeat family protein [Arabidopsis thaliana]
Prupe.5G224600	0.4	0.49	0.31	0	0.04	0.05	-2.19525	Down	0.00334399	gi|645270118|ref|XP_008240311.1|//PREDICTED: reticulon-like protein B9 [Prunus mume];gi|595860329|ref|XP_007211119.1|//hypothetical protein PRUPE_ppa025275mg, partial [Prunus persica]	GO:0016021//integral component of membrane;GO:0005789//endoplasmic reticulum membrane	NA	NA	K20721//reticulon-1;K20720//reticulon-4	Prupe.5G224600	gi|21592845|gb|AAM64795.1|	1.2e-17	unknown [Arabidopsis thaliana]
Prupe.1G529500	1.38	1.44	1.12	0.18	0.02	0.46	-2.18376	Down	0.000114338	gi|596153974|ref|XP_007222797.1|//hypothetical protein PRUPE_ppa003578mg [Prunus persica]	GO:0030312//external encapsulating structure	GO:0030234//enzyme regulator activity	GO:0071555//cell wall organization	K01051//pectinesterase [EC:3.1.1.11]	Prupe.1G529500	gi|18379010|ref|NP_563662.1|	8e-195	pectinesterase 7 [Arabidopsis thaliana]
Prupe.6G045200	0.47	0.79	0.72	0.09	0.09	0.15	-2.18177	Down	0.000155463	gi|595839957|ref|XP_007207943.1|//hypothetical protein PRUPE_ppa017461mg [Prunus persica]	NA	NA	NA	NA	Prupe.6G045200	gi|18405384|ref|NP_565932.1|	6.9e-35	uncharacterized protein [Arabidopsis thaliana]
Prupe.6G248200	0.64	0.7	0.46	0.09	0.11	0.16	-2.17874	Down	2.14413e-06	gi|595839386|ref|XP_007207830.1|//hypothetical protein PRUPE_ppa023423mg, partial [Prunus persica]	NA	NA	NA	K13428//LRR receptor-like serine/threonine-protein kinase EFR [EC:2.7.11.1]	Prupe.6G248200	gi|15228201|ref|NP_190342.1|	4.7e-147	Leucine-rich repeat protein kinase family protein [Arabidopsis thaliana]
Prupe.5G131100	0.48	0.54	0.2	0.05	0.03	0.1	-2.17846	Down	0.000354967	NA	NA	NA	NA	NA
Prupe.6G035400	0.26	0.1	0.15	0.01	0.02	0.02	-2.17696	Down	0.00161447	gi|595833253|ref|XP_007206636.1|//hypothetical protein PRUPE_ppa020870mg [Prunus persica]	NA	NA	NA	NA	Prupe.6G035400	gi|15241151|ref|NP_200431.1|	1.8e-25	C2H2 type zinc finger transcription factor-like protein [Arabidopsis thaliana]
Prupe.3G102900	0.96	0.83	0.32	0.13	0	0.06	-2.17541	Down	0.00320198	gi|595966567|ref|XP_007217192.1|//hypothetical protein PRUPE_ppa013615mg [Prunus persica]	NA	NA	NA	NA
Prupe.8G143000	0.09	0.12	0.16	0	0	0	-2.1715	Down	0.00540894	gi|595795934|ref|XP_007201080.1|//hypothetical protein PRUPE_ppa007343mg [Prunus persica]	NA	GO:0046914//transition metal ion binding;GO:0003824//catalytic activity	GO:0008152//metabolic process	K00008//L-iditol 2-dehydrogenase [EC:1.1.1.14]	Prupe.8G143000	gi|15242240|ref|NP_200010.1|	5.5e-167	putative sorbitol dehydrogenase [Arabidopsis thaliana]
Prupe.1G545600	3.96	4.37	3.57	0.85	0.91	0.82	-2.16957	Down	1.1406e-20	gi|645224418|ref|XP_008219099.1|//PREDICTED: MATE efflux family protein 7-like [Prunus mume]	NA	NA	NA	K03327//multidrug resistance protein, MATE family	Prupe.1G545600	gi|15237617|ref|NP_201219.1|	4.3e-24	40S ribosomal protein S28-2 [Arabidopsis thaliana]
BGI_novel_G000507	0.91	0.89	0.92	0.15	0.2	0.22	-2.16279	Down	2.37644e-08	gi|595954024|ref|XP_007216563.1|//hypothetical protein PRUPE_ppb014304mg [Prunus persica]	NA	NA	NA	NA
Prupe.6G223700	4.62	2.61	0.55	0.71	0.1	0.35	-2.16016	Down	0.00074643	gi|645220000|ref|XP_008238299.1|//PREDICTED: protein PHLOEM PROTEIN 2-LIKE A1-like [Prunus mume]	NA	NA	NA	K16219//protein N-terminal methyltransferase [EC:2.1.1.244]	Prupe.6G223700	gi|15235205|ref|NP_193719.1|	1.6e-18	protein PHLOEM protein 2-LIKE A1 [Arabidopsis thaliana]
Prupe.2G052800	1.08	0.74	1.03	0.17	0.22	0.17	-2.15766	Down	4.99652e-06	gi|596037561|ref|XP_007219785.1|//hypothetical protein PRUPE_ppa024552mg, partial [Prunus persica]	NA	NA	NA	K11838//ubiquitin carboxyl-terminal hydrolase 7 [EC:3.4.19.12]	Prupe.2G052800	gi|30681531|ref|NP_850783.1|	7.6e-41	ubiquitin carboxyl-terminal hydrolase 12 [Arabidopsis thaliana]
BGI_novel_G000324	3.2	4.18	2.24	0.47	0.67	0.67	-2.15608	Down	4.01198e-05	NA	NA	NA	NA	NA
Prupe.3G117000	0.29	0.18	0.11	0	0	0.03	-2.15482	Down	0.00535084	NA	NA	NA	NA	NA
Prupe.1G029900	1.7	1.48	1.91	0.25	0.36	0.42	-2.15333	Down	4.28863e-08	gi|596291179|ref|XP_007226299.1|//hypothetical protein PRUPE_ppa020487mg [Prunus persica]	NA	GO:0034062//5'-3' RNA polymerase activity	GO:0010467//gene expression	K16253//DNA-directed RNA polymerase IV and V subunit 7	Prupe.1G029900	gi|42566796|ref|NP_193202.2|	3.6e-50	DNA-directed RNA polymerase V subunit NRPE7 [Arabidopsis thaliana]
Prupe.8G112800	15.75	10.9	15.73	2.99	3.63	2.79	-2.15207	Down	2.48435e-24	gi|645262266|ref|XP_008236683.1|//PREDICTED: uncharacterized protein LOC103335457 [Prunus mume]	NA	NA	NA	NA	Prupe.8G112800	gi|18402650|ref|NP_564546.1|	4.3e-85	uncharacterized protein [Arabidopsis thaliana]
Prupe.8G149500	0.39	0.26	0.22	0	0.18	0	-2.15174	Down	0.00285754	gi|595790879|ref|XP_007199188.1|//hypothetical protein PRUPE_ppa020309mg, partial [Prunus persica];gi|595799563|ref|XP_007201548.1|//hypothetical protein PRUPE_ppa017510mg, partial [Prunus persica]	NA	GO:0005524//ATP binding;GO:0004672//protein kinase activity	GO:0006468//protein phosphorylation	K04733//interleukin-1 receptor-associated kinase 4 [EC:2.7.11.1]	Prupe.8G149500	gi|549532802|gb|AGX29315.1|	1.6e-72	RKS1 [Arabidopsis thaliana]
Prupe.2G060000	17.17	25.44	19.3	4.03	2.64	3.66	-2.15168	Down	3.72479e-26	gi|596031651|ref|XP_007219473.1|//hypothetical protein PRUPE_ppa021419mg, partial [Prunus persica]	GO:0009536//plastid	GO:0003677//DNA binding;GO:0005524//ATP binding;GO:0000166//nucleotide binding;GO:0003918//DNA topoisomerase type II (ATP-hydrolyzing) activity;GO:0003916//DNA topoisomerase activity	GO:0006351//transcription, DNA-templated;GO:0006259//DNA metabolic process;GO:0006265//DNA topological change	K02469//DNA gyrase subunit A [EC:5.99.1.3]	Prupe.2G060000	gi|30681440|ref|NP_187680.2|	3.1e-11	DNA gyrase subunit A [Arabidopsis thaliana]
Prupe.2G219000	0.74	0.89	0.35	0.1	0.05	0.1	-2.14913	Down	0.00179796	gi|595813196|ref|XP_007203543.1|//hypothetical protein PRUPE_ppb010572mg [Prunus persica]	NA	NA	NA	NA
Prupe.2G145100	9.15	8.92	6.56	1.5	2.75	1.07	-2.14494	Down	2.90675e-12	gi|596022036|ref|XP_007219067.1|//hypothetical protein PRUPE_ppa014786mg [Prunus persica]	GO:0031224//intrinsic component of membrane	GO:0046914//transition metal ion binding;GO:0003824//catalytic activity	GO:0006631//fatty acid metabolic process	K14423//4,4-dimethyl-9beta,19-cyclopropylsterol-4alpha-methyl oxidase [EC:1.14.13.72]	Prupe.2G145100	gi|21593012|gb|AAM64961.1|	2.5e-117	putative C-4 sterol methyl oxidase [Arabidopsis thaliana]
Prupe.2G008400	3.16	2.26	2.97	0.61	0.6	0.63	-2.13979	Down	1.32784e-15	gi|596027441|ref|XP_007219252.1|//hypothetical protein PRUPE_ppa018082mg [Prunus persica]	NA	NA	NA	K00517	Prupe.2G008400	gi|15227911|ref|NP_181754.1|	1.6e-135	cytochrome P450, family 712, subfamily A, polypeptide 1 [Arabidopsis thaliana]
Prupe.1G565300	0.48	0.42	0.13	0	0	0	-2.13944	Down	0.00610835	gi|596244618|ref|XP_007224532.1|//hypothetical protein PRUPE_ppa024225mg [Prunus persica]	NA	NA	NA	K00083//cinnamyl-alcohol dehydrogenase [EC:1.1.1.195]	Prupe.1G565300	gi|15218564|ref|NP_177412.1|	1.9e-49	cinnamyl-alcohol dehydrogenase [Arabidopsis thaliana]
Prupe.8G179400	1.37	1.72	1.33	0.35	0.27	0.36	-2.13517	Down	2.87855e-19	gi|595791407|ref|XP_007199452.1|//hypothetical protein PRUPE_ppa026840mg [Prunus persica]	NA	NA	NA	K19613//leucine-rich repeat protein SHOC2	Prupe.8G179400	gi|15234388|ref|NP_192938.1|	4.2e-154	TIR-NBS-LRR class disease resistance protein [Arabidopsis thaliana]
Prupe.6G311400	9.33	12.51	11.27	2.02	2.53	2.84	-2.13498	Down	2.01665e-21	gi|595830930|ref|XP_007206166.1|//hypothetical protein PRUPE_ppa013657mg [Prunus persica]	NA	NA	NA	NA	Prupe.6G311400	gi|15242846|ref|NP_195991.1|	4.8e-10	uncharacterized protein [Arabidopsis thaliana]
Prupe.2G242800	41.81	41.46	50.11	8.45	6.07	14.63	-2.13372	Down	6.22026e-14	gi|645255836|ref|XP_008233680.1|//PREDICTED: probable non-specific lipid-transfer protein 2 [Prunus mume]	NA	NA	GO:0010876//lipid localization	NA	Prupe.2G242800	gi|15232384|ref|NP_190966.1|	1.6e-40	Bifunctional inhibitor/lipid-transfer protein/seed storage 2S albumin superfamily protein [Arabidopsis thaliana]
BGI_novel_G000210	7.14	13.19	8.62	2.27	2.19	1.89	-2.13336	Down	1.16536e-16	NA	NA	NA	NA	NA
Prupe.8G171100	0.74	1.01	0.89	0.11	0.21	0.19	-2.1325	Down	1.50043e-05	gi|645260998|ref|XP_008236084.1|//PREDICTED: (RS)-norcoclaurine 6-O-methyltransferase-like [Prunus mume]	NA	NA	NA	K13262//isoflavone-7-O-methyltransferase [EC:2.1.1.150];K16040//trans-resveratrol di-O-methyltransferase [EC:2.1.1.240];K13259//2,7,4'-trihydroxyisoflavanone 4'-O-methyltransferase / isoflavone 4'-O-methyltransferase [EC:2.1.1.212 2.1.1.46]	Prupe.8G171100	gi|15236282|ref|NP_195242.1|	1.1e-105	O-methyltransferase family protein [Arabidopsis thaliana]
Prupe.1G417800	0.37	0.48	0.37	0.07	0.05	0.09	-2.13242	Down	0.000131098	gi|596223749|ref|XP_007224106.1|//hypothetical protein PRUPE_ppa015636mg [Prunus persica]	NA	NA	NA	K01762//1-aminocyclopropane-1-carboxylate synthase [EC:4.4.1.14]	Prupe.1G417800	gi|15235708|ref|NP_195491.1|	6e-198	1-aminocyclopropane-1-carboxylate synthase 8 [Arabidopsis thaliana]
BGI_novel_G000728	1.99	3.02	2.56	0.77	0.4	0.35	-2.13025	Down	1.14567e-06	gi|645224261|ref|XP_008219024.1|//PREDICTED: uncharacterized protein LOC103319292 [Prunus mume]	NA	NA	NA	K15040//voltage-dependent anion channel protein 2
Prupe.3G016600	0.9	1.35	1.2	0.2	0.19	0.14	-2.12827	Down	1.55427e-08	gi|595945205|ref|XP_007216045.1|//hypothetical protein PRUPE_ppa017578mg, partial [Prunus persica]	NA	NA	NA	K13459//disease resistance protein RPS2	Prupe.3G016600	gi|15237017|ref|NP_194449.1|	6.9e-15	NB-ARC domain-containing disease resistance protein [Arabidopsis thaliana]
Prupe.6G016700	21.15	10.77	19.06	3.81	3.69	3.91	-2.12656	Down	6.69307e-17	gi|645277105|ref|XP_008243608.1|//PREDICTED: G-type lectin S-receptor-like serine/threonine-protein kinase RLK1 [Prunus mume]	NA	NA	NA	K04733//interleukin-1 receptor-associated kinase 4 [EC:2.7.11.1];K03327//multidrug resistance protein, MATE family;K00276//primary-amine oxidase [EC:1.4.3.21]	Prupe.6G016700	gi|166846|gb|AAA32857.1|	7.7e-83	receptor-like protein kinase [Arabidopsis thaliana]
BGI_novel_G000572	0.31	1.12	0.77	0	0	0	-2.12655	Down	0.00641443	NA	NA	NA	NA	NA
Prupe.2G207200	4.57	5.36	5.85	1.25	0.86	1.41	-2.12498	Down	1.35008e-18	gi|596030398|ref|XP_007219433.1|//hypothetical protein PRUPE_ppa020598mg [Prunus persica]	NA	NA	NA	K05605//3-hydroxyisobutyryl-CoA hydrolase [EC:3.1.2.4]	Prupe.2G207200	gi|15239206|ref|NP_201395.1|	1.4e-123	beta-hydroxyisobutyryl-CoA hydrolase 1 [Arabidopsis thaliana]
Prupe.2G062900	6.27	6.12	4.95	1.31	1.18	1.33	-2.12342	Down	6.95547e-31	gi|645251642|ref|XP_008231771.1|//PREDICTED: uncharacterized protein LOC103330951 isoform X1 [Prunus mume];gi|645251647|ref|XP_008231773.1|//PREDICTED: uncharacterized protein LOC103330951 isoform X2 [Prunus mume]	NA	NA	NA	NA
BGI_novel_G000763	2.22	3.24	3.08	0.69	0.75	0.5	-2.11562	Down	3.2011e-24	gi|2865424|gb|AAC02664.1|//polyprotein [Arabidopsis thaliana]	NA	NA	NA	K01528//dynamin GTPase [EC:3.6.5.5];K01265//methionyl aminopeptidase [EC:3.4.11.18]	BGI_novel_G000763	gi|2865424|gb|AAC02664.1|	2.9e-114	polyprotein [Arabidopsis thaliana]
Prupe.1G458200	10.14	9.94	9.81	1.56	2.88	2.36	-2.11256	Down	2.76353e-22	gi|596294389|ref|XP_007226828.1|//hypothetical protein PRUPE_ppa017646mg [Prunus persica]	NA	GO:0016757//transferase activity, transferring glycosyl groups	NA	K13496//UDP-glucosyl transferase 73C [EC:2.4.1.-]	Prupe.1G458200	gi|145358033|ref|NP_196990.2|	3.6e-82	putative glucosyltransferase [Arabidopsis thaliana]
Prupe.5G217500	3.46	6.17	3.6	1.3	0.11	0.15	-2.11063	Down	0.00335017	gi|595844761|ref|XP_007208799.1|//hypothetical protein PRUPE_ppa024512mg [Prunus persica]	NA	GO:0033788//leucoanthocyanidin reductase activity;GO:0016726//oxidoreductase activity, acting on CH or CH2 groups, NAD or NADP as acceptor	GO:0008152//metabolic process;GO:0055114//oxidation-reduction process	K13081//leucoanthocyanidin reductase [EC:1.17.1.3]	Prupe.5G217500	gi|240254371|ref|NP_177664.4|	1.5e-64	isoflavone reductase-like protein [Arabidopsis thaliana]
Prupe.2G248400	0.86	0.71	0.68	0.18	0.16	0.15	-2.10929	Down	4.18352e-10	gi|596036448|ref|XP_007219698.1|//hypothetical protein PRUPE_ppa023997mg [Prunus persica]	NA	NA	NA	K13428//LRR receptor-like serine/threonine-protein kinase EFR [EC:2.7.11.1]	Prupe.2G248400	gi|15232728|ref|NP_190295.1|	6.9e-240	putative receptor-like protein kinase [Arabidopsis thaliana]
Prupe.2G146900	0.24	0.19	0.21	0.03	0.03	0	-2.10266	Down	0.00521397	gi|645253666|ref|XP_008232680.1|//PREDICTED: calmodulin-like [Prunus mume]	NA	NA	NA	K13448//calcium-binding protein CML	Prupe.2G146900	gi|15221781|ref|NP_173866.1|	2.6e-27	putative calcium-binding protein CML25 [Arabidopsis thaliana]
Prupe.1G188700	0.18	0.11	0.04	0	0	0.02	-2.10122	Down	0.00677811	gi|645231950|ref|XP_008222637.1|//PREDICTED: wall-associated receptor kinase-like 8 [Prunus mume]	NA	NA	NA	K04733//interleukin-1 receptor-associated kinase 4 [EC:2.7.11.1]	Prupe.1G188700	gi|15219181|ref|NP_173076.1|	2.5e-163	wall-associated receptor kinase-like 8 [Arabidopsis thaliana]
Prupe.2G039600	1.27	0.81	0.76	0.25	0.06	0.27	-2.10072	Down	1.08888e-05	gi|645251472|ref|XP_008231694.1|//PREDICTED: dynamin-related protein 4C-like isoform X1 [Prunus mume]	NA	NA	NA	K14754//interferon-induced GTP-binding protein Mx1	Prupe.2G039600	gi|15219744|ref|NP_176252.1|	8.5e-215	dynamin related protein 4C [Arabidopsis thaliana]
Prupe.8G078600	6.85	9.33	7.32	2.44	0.94	1.75	-2.09886	Down	4.80365e-10	gi|595792911|ref|XP_007200204.1|//hypothetical protein PRUPE_ppa015749mg [Prunus persica]	NA	NA	NA	K14488//SAUR family protein	Prupe.8G078600	gi|15234825|ref|NP_195595.1|	1.4e-23	SAUR-like auxin-responsive protein [Arabidopsis thaliana]
Prupe.6G039500	0.93	0.71	0.28	0.03	0.19	0.06	-2.09791	Down	0.00154302	gi|645215710|ref|XP_008245027.1|//PREDICTED: uncharacterized protein LOC103343096 [Prunus mume]	NA	NA	NA	NA	Prupe.6G039500	gi|42570985|ref|NP_973566.1|	1.1e-18	late embryogenesis abundant hydroxyproline-rich glycoprotein [Arabidopsis thaliana]
Prupe.8G128800	0.25	0.28	0.19	0	0.06	0	-2.09457	Down	0.00580178	gi|595790923|ref|XP_007199210.1|//hypothetical protein PRUPE_ppa021794mg [Prunus persica]	NA	NA	NA	K13407//fatty acid omega-hydroxylase [EC:1.14.-.-]	Prupe.8G128800	gi|145337389|ref|NP_564999.2|	2.8e-10	uncharacterized protein [Arabidopsis thaliana]
Prupe.7G143400	0.03	0.19	0.37	0	0	0	-2.09409	Down	0.00719957	gi|595819238|ref|XP_007204475.1|//hypothetical protein PRUPE_ppa022219mg, partial [Prunus persica]	NA	NA	NA	K14328//regulator of nonsense transcripts 3	Prupe.7G143400	gi|30685150|ref|NP_188529.2|	1.1e-15	B3 domain-containing transcription factor VRN1 [Arabidopsis thaliana]
BGI_novel_G000778	6.91	4.11	8.6	1.14	1.98	1.28	-2.09389	Down	1.32115e-10	gi|595794095|ref|XP_007200796.1|//hypothetical protein PRUPE_ppa024688mg, partial [Prunus persica]	NA	NA	NA	K03283//heat shock 70kDa protein 1/8;K04733//interleukin-1 receptor-associated kinase 4 [EC:2.7.11.1];K19613//leucine-rich repeat protein SHOC2	BGI_novel_G000778	gi|10178211|dbj|BAB11635.1|	3.2e-13	TMV resistance protein N [Arabidopsis thaliana]
Prupe.1G248800	0.77	0.8	0.53	0.17	0.1	0.1	-2.09027	Down	0.000310609	gi|645281112|ref|XP_008245478.1|//PREDICTED: uncharacterized protein LOC103343602 [Prunus mume]	NA	NA	NA	NA	Prupe.1G248800	gi|15220033|ref|NP_173153.1|	1.4e-26	SOUL heme-binding protein [Arabidopsis thaliana]
Prupe.2G085500	0.43	0.84	0.56	0.13	0.13	0.04	-2.08841	Down	0.00176834	gi|596258344|ref|XP_007224862.1|//hypothetical protein PRUPE_ppa022805mg [Prunus persica]	NA	GO:0031406//carboxylic acid binding;GO:0016744//transferase activity, transferring aldehyde or ketonic groups	GO:0008652//cellular amino acid biosynthetic process	K01653//acetolactate synthase I/III small subunit [EC:2.2.1.6]	Prupe.2G085500	gi|30685071|ref|NP_850172.1|	4e-13	ACT domain-containing small subunit of acetolactate synthase protein [Arabidopsis thaliana]
Prupe.5G207500	0.85	1.22	1.06	0.08	0.35	0.21	-2.08633	Down	4.20677e-06	gi|595850349|ref|XP_007209897.1|//hypothetical protein PRUPE_ppa004083mg [Prunus persica]	NA	NA	NA	K00517	Prupe.5G207500	gi|15221132|ref|NP_177551.1|	2.2e-207	cytochrome P450, family 78, subfamily A, polypeptide 10 [Arabidopsis thaliana]
BGI_novel_G000625	6.04	8.16	4.19	1.94	0.66	1.2	-2.08474	Down	4.90356e-06	NA	NA	NA	NA	NA
Prupe.6G249600	8.11	8.22	8.18	1.34	2.25	2.08	-2.08446	Down	4.70069e-23	gi|595825275|ref|XP_007205382.1|//hypothetical protein PRUPE_ppa007333mg [Prunus persica]	NA	NA	NA	K02940//large subunit ribosomal protein L9e;K01623//fructose-bisphosphate aldolase, class I [EC:4.1.2.13]	Prupe.6G249600	gi|15224291|ref|NP_181282.1|	6e-138	nodulin MtN21-like transporter family protein [Arabidopsis thaliana]
Prupe.8G049900	0.46	0.48	0.22	0.11	0	0.08	-2.0833	Down	0.00167452	gi|595792467|ref|XP_007199982.1|//hypothetical protein PRUPE_ppa025130mg, partial [Prunus persica]	NA	NA	NA	K11684//bromodomain-containing factor 1;K11721//bromodomain-containing protein 3	Prupe.8G049900	gi|18395937|ref|NP_566151.1|	3.3e-20	bromodomain and extraterminal domain protein 10 [Arabidopsis thaliana]
Prupe.6G066400	3.02	3.79	4.25	1.24	0.55	0.47	-2.08326	Down	6.26874e-06	gi|595830398|ref|XP_007206061.1|//hypothetical protein PRUPE_ppa012691mg [Prunus persica]	NA	NA	NA	K13993//HSP20 family protein	Prupe.6G066400	gi|15227552|ref|NP_180511.1|	9.7e-60	HSP20 family protein [Arabidopsis thaliana]
BGI_novel_G000443	4.54	5.25	5.37	1.39	0.83	1.26	-2.08167	Down	4.23535e-14	NA	NA	NA	NA	NA
BGI_novel_G000635	1.32	1.36	3.92	0.27	0.62	0	-2.06667	Down	0.00339177	NA	NA	NA	NA	NA
BGI_novel_G000618	2.64	2.37	2.22	0.97	0.11	0.23	-2.06161	Down	0.000946134	NA	NA	NA	NA	NA
Prupe.2G173200	0.31	0.55	0.31	0.07	0.07	0.08	-2.06059	Down	0.000239013	gi|596033345|ref|XP_007219521.1|//hypothetical protein PRUPE_ppa022531mg [Prunus persica]	NA	NA	NA	K03327//multidrug resistance protein, MATE family	Prupe.2G173200	gi|42566185|ref|NP_567173.3|	9e-216	MATE efflux family protein [Arabidopsis thaliana]
Prupe.1G578100	0.1	0.3	0.27	0.05	0	0	-2.06002	Down	0.00710545	gi|595905693|ref|XP_007214072.1|//hypothetical protein PRUPE_ppa017664mg [Prunus persica]	NA	NA	NA	K04733//interleukin-1 receptor-associated kinase 4 [EC:2.7.11.1];K04730//interleukin-1 receptor-associated kinase 1 [EC:2.7.11.1]	Prupe.1G578100	gi|18407211|ref|NP_564777.1|	6.1e-83	G-type lectin S-receptor-like serine/threonine-protein kinase [Arabidopsis thaliana]
Prupe.3G154000	0.31	0.17	0.16	0	0.03	0	-2.05928	Down	0.00793048	gi|595972016|ref|XP_007217613.1|//hypothetical protein PRUPE_ppa016421mg, partial [Prunus persica]	NA	NA	NA	K19626//inversin;K06694//26S proteasome non-ATPase regulatory subunit 10;K10406//kinesin family member C2/C3	Prupe.3G154000	gi|15236325|ref|NP_192259.1|	8.9e-48	ankyrin repeat-containing protein [Arabidopsis thaliana]
Prupe.3G237100	1.79	3.32	2.36	0.44	0.84	0.33	-2.05809	Down	1.05058e-06	gi|595950672|ref|XP_007216370.1|//hypothetical protein PRUPE_ppa019187mg [Prunus persica]	NA	NA	NA	NA	Prupe.3G237100	gi|15230158|ref|NP_188497.1|	1e-72	ankyrin repeat-containing protein [Arabidopsis thaliana]
Prupe.2G232900	10.5	16.11	11.28	5.27	1.28	1.61	-2.0558	Down	9.26441e-07	gi|657943760|ref|XP_008370775.1|//PREDICTED: uncharacterized protein LOC103434212 isoform X4 [Malus domestica]	NA	NA	NA	NA
Prupe.5G056200	1.86	1.33	1.15	0.28	0.22	0.42	-2.05549	Down	3.71085e-05	gi|302141759|emb|CBI18962.3|//unnamed protein product [Vitis vinifera];gi|595860975|ref|XP_007211251.1|//hypothetical protein PRUPE_ppa021024mg [Prunus persica]	NA	NA	NA	NA
Prupe.2G279200	1.23	0.92	1.02	0.15	0.31	0.1	-2.05085	Down	0.000530611	gi|596026711|ref|XP_007219222.1|//hypothetical protein PRUPE_ppa017254mg [Prunus persica]	NA	NA	NA	NA
BGI_novel_G000612	24.13	27.13	27.57	7.05	6.79	5.16	-2.04955	Down	3.73515e-38	gi|595813874|ref|XP_007203649.1|//hypothetical protein PRUPE_ppb019611mg [Prunus persica]	NA	GO:0008234//cysteine-type peptidase activity;GO:0005488//binding	GO:0006508//proteolysis	K15040//voltage-dependent anion channel protein 2
Prupe.8G135200	1.16	1.29	1.29	0.23	0.28	0.23	-2.04726	Down	6.60713e-05	gi|645224504|ref|XP_008219142.1|//PREDICTED: uncharacterized protein LOC103319390 [Prunus mume]	NA	NA	NA	NA	Prupe.8G135200	gi|15218372|ref|NP_172473.1|	6.3e-13	uncharacterized protein [Arabidopsis thaliana]
Prupe.4G247200	0.45	0.85	0.51	0	0	0.17	-2.04587	Down	0.00644323	NA	NA	NA	NA	NA
Prupe.1G193700	0.36	0.64	1.27	0.11	0	0	-2.04526	Down	0.00850988	gi|596299893|ref|XP_007227709.1|//hypothetical protein PRUPE_ppa009857mg [Prunus persica]	NA	NA	NA	NA	Prupe.1G193700	gi|7801689|emb|CAB91609.1|	1.1e-34	putative protein [Arabidopsis thaliana]
Prupe.8G099900	2.31	3.9	3.17	1.18	0.38	0.72	-2.04364	Down	1.90392e-07	gi|658055577|ref|XP_008363539.1|//PREDICTED: BURP domain-containing protein 5-like [Malus domestica];gi|595793955|ref|XP_007200726.1|//hypothetical protein PRUPE_ppa018397mg [Prunus persica]	NA	NA	NA	K06699//proteasome activator subunit 4;K12472//epidermal growth factor receptor substrate 15	Prupe.8G099900	gi|15222103|ref|NP_175357.1|	7.9e-41	BURP domain protein USPL1 [Arabidopsis thaliana]
Prupe.7G052300	44.5	29.45	35.75	2.9	12.09	6.89	-2.04347	Down	8.19363e-05	gi|595810942|ref|XP_007203158.1|//hypothetical protein PRUPE_ppa024442mg [Prunus persica]	NA	GO:0016645//oxidoreductase activity, acting on the CH-NH group of donors;GO:0050662//coenzyme binding	GO:0006725//cellular aromatic compound metabolic process	K00279//cytokinin dehydrogenase [EC:1.5.99.12]	Prupe.7G052300	gi|15227374|ref|NP_181682.1|	9.2e-221	cytokinin dehydrogenase 1 [Arabidopsis thaliana]
Prupe.1G427800	0.24	0.19	0.17	0.02	0.01	0.07	-2.04242	Down	0.00133808	gi|645226962|ref|XP_008220287.1|//PREDICTED: putative receptor-like protein kinase At3g47110 [Prunus mume]	NA	GO:0016301//kinase activity	NA	K13428//LRR receptor-like serine/threonine-protein kinase EFR [EC:2.7.11.1]	Prupe.1G427800	gi|15232728|ref|NP_190295.1|	1.4e-196	putative receptor-like protein kinase [Arabidopsis thaliana]
Prupe.6G036100	5.5	5.97	4.53	1.54	1.38	0.74	-2.03543	Down	9.81697e-10	gi|645274786|ref|XP_008242504.1|//PREDICTED: uncharacterized protein LOC103340828 isoform X2 [Prunus mume]	NA	NA	NA	NA
Prupe.2G227200	77.64	108.82	83.71	21.55	17.77	25.98	-2.03456	Down	1.49911e-35	gi|596049458|ref|XP_007220496.1|//hypothetical protein PRUPE_ppa013960mg [Prunus persica]	NA	NA	NA	NA	Prupe.2G227200	gi|15228557|ref|NP_189541.1|	1.1e-26	uncharacterized protein [Arabidopsis thaliana]
Prupe.4G127500	34.45	34.57	35.53	8.87	6.02	10.33	-2.03316	Down	1.60435e-29	gi|657960774|ref|XP_008371968.1|//PREDICTED: malate dehydrogenase-like isoform X1 [Malus domestica];gi|694371598|ref|XP_009363327.1|//PREDICTED: malate dehydrogenase-like isoform X2 [Pyrus x bretschneideri]	NA	NA	NA	K00025//malate dehydrogenase [EC:1.1.1.37]	Prupe.4G127500	gi|15239843|ref|NP_199147.1|	5.1e-156	malate dehydrogenase [Arabidopsis thaliana]
Prupe.3G244700	79.91	63.07	84.79	7.99	21.9	19.93	-2.03265	Down	1.38474e-06	gi|595930421|ref|XP_007215228.1|//hypothetical protein PRUPE_ppa014464mg [Prunus persica]	NA	NA	NA	NA	Prupe.3G244700	gi|15240998|ref|NP_198692.1|	3.2e-17	Late embryogenesis abundant protein (LEA) family protein [Arabidopsis thaliana]
Prupe.1G469400	0.21	0.17	0.21	0	0	0	-2.03154	Down	0.00915185	gi|657990970|ref|XP_008387700.1|//PREDICTED: uncharacterized protein LOC103450163 [Malus domestica]	NA	NA	NA	NA
Prupe.1G425500	0.85	0.8	0.86	0.14	0.16	0.28	-2.03113	Down	4.32144e-09	gi|596285910|ref|XP_007225532.1|//hypothetical protein PRUPE_ppa025871mg [Prunus persica]	NA	GO:0070011//peptidase activity, acting on L-amino acid peptides	GO:0008152//metabolic process	K13199//plasminogen activator inhibitor 1 RNA-binding protein;K11267//sister chromatid cohesion protein PDS5;K18443//golgi-specific brefeldin A-resistance guanine nucleotide exchange factor 1;K00121//S-(hydroxymethyl)glutathione dehydrogenase / alcohol dehydrogenase [EC:1.1.1.284 1.1.1.1]	Prupe.1G425500	gi|20147211|gb|AAM10321.1|	3.9e-262	AT5g67360/K8K14_8 [Arabidopsis thaliana]
Prupe.6G066200	28.72	39.14	30.4	11.25	5.82	6.38	-2.0294	Down	4.21056e-16	gi|595836621|ref|XP_007207296.1|//hypothetical protein PRUPE_ppa015344mg [Prunus persica]	NA	NA	NA	K13993//HSP20 family protein	Prupe.6G066200	gi|15227552|ref|NP_180511.1|	1.5e-57	HSP20 family protein [Arabidopsis thaliana]
BGI_novel_G000154	2.34	4.4	2.19	0.66	0.69	0.62	-2.02899	Down	1.1549e-05	NA	NA	NA	NA	NA
Prupe.5G129900	61.85	37.28	38.96	6.39	2.01	15.81	-2.0212	Down	0.00120358	gi|595857565|ref|XP_007210570.1|//hypothetical protein PRUPE_ppa003882mg [Prunus persica]	NA	GO:0005506//iron ion binding;GO:0004497//monooxygenase activity	NA	K00517	Prupe.5G129900	gi|334186192|ref|NP_001190156.1|	3.8e-192	cytochrome p450 78a9 [Arabidopsis thaliana]
Prupe.2G180900	4.52	4.24	4.47	1.15	1	1.04	-2.02056	Down	5.64436e-21	gi|645254248|ref|XP_008232953.1|//PREDICTED: uncharacterized protein LOC103332041 [Prunus mume]	NA	NA	NA	NA
Prupe.5G109100	8.64	7.38	8.5	2.66	1.27	1.94	-2.01894	Down	3.63469e-11	gi|595860022|ref|XP_007211063.1|//hypothetical protein PRUPE_ppa018079mg [Prunus persica]	NA	NA	NA	NA	Prupe.5G109100	gi|15225931|ref|NP_182138.1|	3.9e-13	late embryogenesis abundant hydroxyproline-rich glycoprotein [Arabidopsis thaliana]
Prupe.6G191900	19.62	12.43	31.33	3.96	4.9	6.18	-2.01508	Down	5.40275e-11	gi|595838018|ref|XP_007207570.1|//hypothetical protein PRUPE_ppa018671mg [Prunus persica]	NA	NA	NA	K00430//peroxidase [EC:1.11.1.7]	Prupe.6G191900	gi|15227200|ref|NP_179828.1|	1.3e-126	peroxidase [Arabidopsis thaliana]
Prupe.8G218400	0.76	0.66	0.64	0.21	0.06	0.17	-2.01264	Down	1.45122e-05	gi|595791411|ref|XP_007199454.1|//hypothetical protein PRUPE_ppa026888mg [Prunus persica]	GO:0044464//cell part	NA	GO:0015833//peptide transport	K14638//solute carrier family 15 (peptide/histidine transporter), member 3/4	Prupe.8G218400	gi|17381202|gb|AAL36413.1|	1.1e-216	putative peptide transporter protein [Arabidopsis thaliana]
Prupe.8G254500	0.92	2.07	1.24	0.23	0.19	0.42	-2.00983	Down	0.00020689	gi|595792505|ref|XP_007200001.1|//hypothetical protein PRUPE_ppa024889mg [Prunus persica]	NA	GO:0015036//disulfide oxidoreductase activity	GO:0019725//cellular homeostasis	K03676//glutaredoxin 3	Prupe.8G254500	gi|15218675|ref|NP_171801.1|	1e-34	monothiol glutaredoxin-S1 [Arabidopsis thaliana]
Prupe.1G002600	2.06	2.08	0.93	0.14	0.71	0.06	-2.00465	Down	0.00094741	gi|596285852|ref|XP_007225523.1|//hypothetical protein PRUPE_ppa025507mg [Prunus persica]	NA	GO:0016853//isomerase activity;GO:0016866//intramolecular transferase activity	NA	K01853//cycloartenol synthase [EC:5.4.99.8];K20659//lupeol synthase [EC:5.4.99.41]	Prupe.1G002600	gi|452446|gb|AAC04931.1|	1.8e-67	cycloartenol synthase [Arabidopsis thaliana]
Prupe.7G159700	107.23	82.13	105.3	16.96	30.64	24.95	-2.00273	Down	4.38607e-22	gi|595819023|ref|XP_007204442.1|//hypothetical protein PRUPE_ppa026918mg, partial [Prunus persica]	NA	NA	NA	K08900//mitochondrial chaperone BCS1	Prupe.7G159700	gi|4874284|gb|AAD31347.1|	6.5e-114	putative AAA-type ATPase [Arabidopsis thaliana]
Prupe.2G036000	1.45	2.55	2.24	0.47	0.47	0.53	-2.00232	Down	4.13504e-09	gi|947106765|gb|KRH55148.1|//hypothetical protein GLYMA_06G233300 [Glycine max];gi|947106764|gb|KRH55147.1|//hypothetical protein GLYMA_06G233300 [Glycine max];gi|947106763|gb|KRH55146.1|//hypothetical protein GLYMA_06G233300 [Glycine max];gi|645253536|ref|XP_008232620.1|//PREDICTED: uncharacterized serine-rich protein C215.13-like [Prunus mume]	NA	GO:0005488//binding	NA	K06758;K03283//heat shock 70kDa protein 1/8;K02112//F-type H+-transporting ATPase subunit beta [EC:3.6.3.14]	Prupe.2G036000	gi|79325221|ref|NP_001031695.1|	2.5e-33	protein EARLY BOLTING IN SHORT DAYS [Arabidopsis thaliana]
Prupe.7G172900	35.09	42.84	33	7.81	9.92	13	-2.00211	Down	1.50614e-24	gi|595803387|ref|XP_007202003.1|//hypothetical protein PRUPE_ppa025515mg [Prunus persica]	NA	NA	NA	NA	Prupe.7G172900	gi|18419744|ref|NP_567992.1|	3.3e-25	uncharacterized protein [Arabidopsis thaliana]
Prupe.6G217500	3.03	2.63	2.39	0.4	0.58	0.85	-1.99488	Down	5.22984e-07	gi|595839485|ref|XP_007207851.1|//hypothetical protein PRUPE_ppa022767mg [Prunus persica]	NA	NA	NA	NA	Prupe.6G217500	gi|18408948|ref|NP_566926.1|	6.3e-16	phytosulfokine 3 [Arabidopsis thaliana]
Prupe.4G006100	9.79	13.04	11	2.45	2.32	3.54	-1.99021	Down	1.41833e-17	gi|595907866|ref|XP_007214203.1|//hypothetical protein PRUPE_ppa021976mg, partial [Prunus persica]	NA	NA	NA	NA	Prupe.4G006100	gi|15231156|ref|NP_187920.1|	2e-06	uncharacterized protein [Arabidopsis thaliana]
BGI_novel_G000338	0.26	1.32	2.57	0	0	0.19	-1.98904	Down	0.0105142	gi|595911837|ref|XP_007214372.1|//hypothetical protein PRUPE_ppb017580mg, partial [Prunus persica]	NA	GO:0008270//zinc ion binding;GO:0005525//GTP binding;GO:0003924//GTPase activity;GO:0003676//nucleic acid binding	NA	NA
Prupe.3G147300	6.84	5.46	5.25	1.06	1.27	1.99	-1.98887	Down	1.53056e-15	gi|595924884|ref|XP_007214967.1|//hypothetical protein PRUPE_ppa001732mg [Prunus persica]	NA	GO:0004175//endopeptidase activity;GO:0005515//protein binding	GO:0044092//negative regulation of molecular function;GO:0019538//protein metabolic process	K14856//protein SDA1;K08653//membrane-bound transcription factor site-1 protease [EC:3.4.21.112];K13199//plasminogen activator inhibitor 1 RNA-binding protein;K11267//sister chromatid cohesion protein PDS5;K18443//golgi-specific brefeldin A-resistance guanine nucleotide exchange factor 1	Prupe.3G147300	gi|22325457|ref|NP_565309.2|	6.2e-294	subtilisin-like serine endopeptidase family protein [Arabidopsis thaliana]
Prupe.3G005900	1.48	0.88	1.14	0.18	0.47	0.02	-1.98836	Down	0.00077523	gi|645243069|ref|XP_008227812.1|//PREDICTED: polygalacturonase At1g48100 [Prunus mume]	NA	GO:0004553//hydrolase activity, hydrolyzing O-glycosyl compounds	GO:0044238//primary metabolic process;GO:0045229//external encapsulating structure organization	K01213//galacturan 1,4-alpha-galacturonidase [EC:3.2.1.67]	Prupe.3G005900	gi|18378969|ref|NP_563654.1|	2.6e-187	pectin lyase-like superfamily protein [Arabidopsis thaliana]
Prupe.3G102800	198.42	251.64	203.3	78.35	37.7	45.72	-1.98788	Down	1.47497e-19	gi|645245344|ref|XP_008228835.1|//PREDICTED: uncharacterized protein LOC103328223 [Prunus mume]	NA	NA	NA	NA
Prupe.3G032800	0.23	0.28	0.3	0.07	0.02	0.04	-1.98524	Down	0.0030214	gi|595880972|ref|XP_007212329.1|//hypothetical protein PRUPE_ppa014287mg [Prunus persica]	GO:0031224//intrinsic component of membrane	GO:0046872//metal ion binding;GO:0042625//ATPase coupled ion transmembrane transporter activity;GO:0032559//adenyl ribonucleotide binding;GO:0005548//phospholipid transporter activity	GO:0006869//lipid transport;GO:0009206//purine ribonucleoside triphosphate biosynthetic process	K01530//phospholipid-translocating ATPase [EC:3.6.3.1]	Prupe.3G032800	gi|240255342|ref|NP_188006.4|	3.6e-13	putative phospholipid-transporting ATPase 7 [Arabidopsis thaliana]
Prupe.3G016200	0.99	0.59	0.94	0.26	0.05	0.1	-1.98482	Down	0.00241954	gi|595968399|ref|XP_007217382.1|//hypothetical protein PRUPE_ppa024511mg [Prunus persica]	GO:0016020//membrane	NA	GO:0050896//response to stimulus	NA	Prupe.3G016200	gi|18396497|ref|NP_566198.1|	2.3e-54	adenine nucleotide alpha hydrolases-like protein [Arabidopsis thaliana]
Prupe.7G132800	1.46	0.8	0.79	0.15	0.31	0.22	-1.98446	Down	7.49926e-06	gi|595818326|ref|XP_007204333.1|//hypothetical protein PRUPE_ppa005260mg [Prunus persica]	NA	NA	GO:0044238//primary metabolic process	NA	Prupe.7G132800	gi|240256390|ref|NP_199107.5|	1.8e-136	lipase class 3-like protein [Arabidopsis thaliana]
BGI_novel_G000100	5.57	5.96	6.25	1.77	1.41	1.28	-1.98282	Down	1.3268e-19	NA	NA	NA	NA	NA
Prupe.8G047500	0.51	0.21	0.07	0	0.02	0.07	-1.98275	Down	0.0078109	gi|595792045|ref|XP_007199771.1|//hypothetical protein PRUPE_ppa003663mg [Prunus persica]	NA	GO:0046872//metal ion binding;GO:0016491//oxidoreductase activity	GO:0008152//metabolic process	K05909//laccase [EC:1.10.3.2]	Prupe.8G047500	gi|30695378|ref|NP_199621.2|	5.6e-159	laccase-15 [Arabidopsis thaliana]
Prupe.7G072600	184.2	74.8	84.57	6.34	4.31	38.5	-1.97791	Down	0.00544744	gi|595815282|ref|XP_007203885.1|//hypothetical protein PRUPE_ppa008474mg [Prunus persica]	NA	NA	NA	K01188//beta-glucosidase [EC:3.2.1.21];K13420//LRR receptor-like serine/threonine-protein kinase FLS2 [EC:2.7.11.1]	Prupe.7G072600	gi|21593869|gb|AAM65836.1|	4.2e-125	polygalacturonase inhibiting protein 1 [Arabidopsis thaliana]
BGI_novel_G000253	2.35	3.21	3.31	0.78	0.67	0.73	-1.97659	Down	3.39294e-10	gi|596298066|ref|XP_007227432.1|//hypothetical protein PRUPE_ppb024021mg [Prunus persica]	NA	GO:0008270//zinc ion binding;GO:0003676//nucleic acid binding	NA	K17604//zinc finger SWIM domain-containing protein 3;K17086//transmembrane 9 superfamily member 2/4;K14808//ATP-dependent RNA helicase DDX54/DBP10 [EC:3.6.4.13]	BGI_novel_G000253	gi|10176803|dbj|BAB09991.1|	6.5e-19	mutator-like transposase-like [Arabidopsis thaliana]
Prupe.6G074700	0.86	0.61	0.64	0.16	0.21	0.12	-1.97591	Down	3.90713e-07	gi|595841462|ref|XP_007208214.1|//hypothetical protein PRUPE_ppa019205mg [Prunus persica]	NA	NA	NA	K04730//interleukin-1 receptor-associated kinase 1 [EC:2.7.11.1]	Prupe.6G074700	gi|15228201|ref|NP_190342.1|	2.5e-121	Leucine-rich repeat protein kinase family protein [Arabidopsis thaliana]
Prupe.4G247000	3.21	2.84	2.87	0.47	0.77	0.77	-1.9759	Down	1.65335e-05	gi|595886227|ref|XP_007213298.1|//hypothetical protein PRUPE_ppb024253mg [Prunus persica];gi|645241563|ref|XP_008227136.1|//PREDICTED: uncharacterized protein LOC103326678 [Prunus mume]	NA	NA	NA	K03977//GTPase	Prupe.4G247000	gi|30682040|ref|NP_187815.2|	9.7e-48	putative double era-like GTPase [Arabidopsis thaliana]
Prupe.3G308000	7.56	6.16	3.96	1.23	1.43	1.67	-1.97404	Down	3.20905e-12	gi|595929263|ref|XP_007215161.1|//hypothetical protein PRUPE_ppa013521mg [Prunus persica]	NA	NA	NA	NA	Prupe.3G308000	gi|15232236|ref|NP_186845.1|	9.1e-10	uncharacterized protein [Arabidopsis thaliana]
Prupe.1G497400	28.88	31.24	34.08	8.25	5.43	7.48	-1.97061	Down	2.14471e-28	gi|596169634|ref|XP_007223054.1|//hypothetical protein PRUPE_ppa006965mg [Prunus persica]	NA	GO:0016787//hydrolase activity;GO:0016788//hydrolase activity, acting on ester bonds	GO:0044238//primary metabolic process	K01206//alpha-L-fucosidase [EC:3.2.1.51]	Prupe.1G497400	gi|15231558|ref|NP_189274.1|	4.5e-117	GDSL esterase/lipase [Arabidopsis thaliana]
BGI_novel_G000669	2.73	3.9	3.39	1.04	0.65	0.83	-1.96356	Down	1.83732e-14	gi|596048462|ref|XP_007220382.1|//hypothetical protein PRUPE_ppa020480mg [Prunus persica]	GO:0016021//integral component of membrane	GO:0004970//ionotropic glutamate receptor activity	GO:0035235//ionotropic glutamate receptor signaling pathway;GO:0006811//ion transport	K15040//voltage-dependent anion channel protein 2;K05387//glutamate receptor, ionotropic, plant
BGI_novel_G000715	14.3	16.37	13.77	4.59	4.05	2.67	-1.95616	Down	3.12388e-18	NA	NA	NA	NA	NA
Prupe.1G399900	0.39	0.12	0.21	0.02	0.04	0.07	-1.95532	Down	0.00186914	gi|596232319|ref|XP_007224310.1|//hypothetical protein PRUPE_ppa019874mg [Prunus persica]	NA	NA	NA	K05387//glutamate receptor, ionotropic, plant	Prupe.1G399900	gi|30684127|ref|NP_180475.2|	1.1e-260	glutamate receptor 2.8 [Arabidopsis thaliana]
Prupe.3G076400	0.15	0.05	0.09	0.01	0.02	0.01	-1.95105	Down	0.00379948	gi|595965406|ref|XP_007217092.1|//hypothetical protein PRUPE_ppa000231mg [Prunus persica]	GO:0044464//cell part	GO:0015604//organic phosphonate transmembrane transporter activity;GO:0032559//adenyl ribonucleotide binding;GO:0017111//nucleoside-triphosphatase activity	GO:0009207//purine ribonucleoside triphosphate catabolic process	K05681//ATP-binding cassette, subfamily G (WHITE), member 2	Prupe.3G076400	gi|15218218|ref|NP_173005.1|	0	ABC transporter G family member 40 [Arabidopsis thaliana]
Prupe.2G253100	1.79	2.32	2.3	0.35	0.46	0.73	-1.94925	Down	4.59732e-08	gi|595999255|ref|XP_007217976.1|//hypothetical protein PRUPE_ppa005418mg [Prunus persica]	NA	NA	NA	K15400//omega-hydroxypalmitate O-feruloyl transferase [EC:2.3.1.188]	Prupe.2G253100	gi|15225663|ref|NP_181552.1|	6.5e-154	putative CoA-dependent acyltransferase [Arabidopsis thaliana]
Prupe.1G448400	16.95	20.09	15.56	2.73	0.8	6.32	-1.94847	Down	0.00165497	gi|645226579|ref|XP_008220105.1|//PREDICTED: carotenoid cleavage dioxygenase 8 homolog B, chloroplastic [Prunus mume]	NA	NA	NA	K17913//carlactone synthase / all-trans-10'-apo-beta-carotenal 13,14-cleaving dioxygenase [EC:1.13.11.69 1.13.11.70]	Prupe.1G448400	gi|30689501|ref|NP_195007.2|	7.8e-213	carotenoid cleavage dioxygenase 8 [Arabidopsis thaliana]
Prupe.5G044900	12.73	9.63	10.55	1.78	3.08	3.41	-1.94677	Down	2.83526e-13	NA	NA	NA	NA	NA
Prupe.1G471700	60.26	67.22	64.23	17.6	14.05	18.21	-1.94646	Down	2.16735e-65	gi|596142579|ref|XP_007222554.1|//hypothetical protein PRUPE_ppa006231mg [Prunus persica]	NA	GO:0016491//oxidoreductase activity	GO:0008152//metabolic process	K09838//zeaxanthin epoxidase [EC:1.14.15.21]	Prupe.1G471700	gi|15239022|ref|NP_196694.1|	4.7e-158	FAD/NAD(P)-binding oxidoreductase family protein [Arabidopsis thaliana]
Prupe.4G116900	1.12	0.56	0.55	0.14	0.22	0.18	-1.94426	Down	8.7133e-06	gi|595883938|ref|XP_007212880.1|//hypothetical protein PRUPE_ppa021661mg, partial [Prunus persica]	NA	NA	NA	K13466//EIX receptor 1/2;K19613//leucine-rich repeat protein SHOC2	Prupe.4G116900	gi|15226862|ref|NP_181039.1|	1.1e-139	disease resistance family protein / LRR family protein [Arabidopsis thaliana]
BGI_novel_G000615	0.87	1.15	0.89	0.16	0.24	0.26	-1.94127	Down	2.27716e-05	gi|645267492|ref|XP_008239096.1|//PREDICTED: stress response protein NST1-like [Prunus mume]	NA	NA	NA	K17046//protein DEK;K12821//pre-mRNA-processing factor 40	BGI_novel_G000615	gi|16648923|gb|AAL24313.1|	3.6e-08	Unknown protein [Arabidopsis thaliana]
Prupe.8G255800	0.21	0.33	0.21	0.03	0.06	0.06	-1.94014	Down	0.00138754	gi|645258861|ref|XP_008235084.1|//PREDICTED: zinc finger protein NUTCRACKER-like [Prunus mume]	NA	NA	NA	K12309//beta-galactosidase [EC:3.2.1.23]	Prupe.8G255800	gi|15229832|ref|NP_190639.1|	2.5e-97	indeterminate-domain 2 protein [Arabidopsis thaliana]
Prupe.2G264500	5.27	5.04	3.97	1.21	1.78	0.19	-1.93831	Down	7.71328e-05	gi|596026968|ref|XP_007219229.1|//hypothetical protein PRUPE_ppa017797mg [Prunus persica]	NA	GO:0004871//signal transducer activity;GO:0016772//transferase activity, transferring phosphorus-containing groups	GO:0007165//signal transduction;GO:0006351//transcription, DNA-templated;GO:0006796//phosphate-containing compound metabolic process	K14492//two-component response regulator ARR-A family	Prupe.2G264500	gi|18410485|ref|NP_567037.1|	2.4e-51	two-component response regulator ARR17 [Arabidopsis thaliana]
Prupe.4G027600	0.79	0.88	0.6	0.03	0.12	0.3	-1.93477	Down	0.00127572	gi|645236700|ref|XP_008224863.1|//PREDICTED: uncharacterized protein LOC103324571 [Prunus mume]	NA	NA	NA	NA
Prupe.1G436400	20.2	26.17	17.37	4.78	4.79	6.7	-1.93354	Down	7.5542e-17	gi|596253040|ref|XP_007224722.1|//hypothetical protein PRUPE_ppa024957mg [Prunus persica]	NA	NA	NA	K02183//calmodulin
Prupe.8G217600	1.59	1.45	1.22	0.4	0.3	0.37	-1.93287	Down	9.45932e-12	gi|595799943|ref|XP_007201600.1|//hypothetical protein PRUPE_ppa019271mg [Prunus persica]	NA	NA	NA	K08286//protein-serine/threonine kinase [EC:2.7.11.-];K13415//protein brassinosteroid insensitive 1 [EC:2.7.10.1 2.7.11.1]	Prupe.8G217600	gi|186511602|ref|NP_849538.2|	3.1e-142	probable LRR receptor-like serine/threonine-protein kinase [Arabidopsis thaliana]
Prupe.1G378000	2.82	3.77	2.7	0.87	0.65	0.81	-1.93028	Down	5.44539e-11	gi|645228065|ref|XP_008220818.1|//PREDICTED: protein RADIALIS-like 6 [Prunus mume]	GO:0043231//intracellular membrane-bounded organelle	GO:0003676//nucleic acid binding	NA	K01184//polygalacturonase [EC:3.2.1.15]	Prupe.1G378000	gi|145327247|ref|NP_001077825.1|	2.8e-31	protein RADIALIS-like 6 [Arabidopsis thaliana]
Prupe.4G217900	0.64	0.8	0.46	0.12	0.02	0.24	-1.92917	Down	0.000889186	gi|645240978|ref|XP_008226855.1|//PREDICTED: probable WRKY transcription factor 31 [Prunus mume]	NA	NA	NA	K13424//WRKY transcription factor 33	Prupe.4G217900	gi|18415833|ref|NP_567644.1|	1e-115	WRKY DNA-binding protein 31 [Arabidopsis thaliana]
Prupe.6G258000	1.2	0.7	2.03	0.2	0.21	0.49	-1.92531	Down	6.55874e-05	gi|595841857|ref|XP_007208294.1|//hypothetical protein PRUPE_ppa003308mg [Prunus persica]	GO:0005576//extracellular region	GO:0016682//oxidoreductase activity, acting on diphenols and related substances as donors, oxygen as acceptor;GO:0046914//transition metal ion binding	GO:0009808//lignin metabolic process	K05909//laccase [EC:1.10.3.2]	Prupe.6G258000	gi|15238592|ref|NP_200810.1|	1.1e-248	laccase 17 [Arabidopsis thaliana]
Prupe.4G141900	63.33	55.69	40.94	8	20.7	3.44	-1.92362	Down	0.0013652	gi|645239521|ref|XP_008226167.1|//PREDICTED: vinorine synthase-like [Prunus mume];gi|595882730|ref|XP_007212653.1|//hypothetical protein PRUPE_ppa018228mg, partial [Prunus persica]	NA	NA	NA	K13065//shikimate O-hydroxycinnamoyltransferase [EC:2.3.1.133];K15400//omega-hydroxypalmitate O-feruloyl transferase [EC:2.3.1.188]	Prupe.4G141900	gi|15221745|ref|NP_173851.1|	1.4e-42	HXXXD-type acyl-transferase-like protein [Arabidopsis thaliana]
BGI_novel_G000042	1.49	0.91	1.08	0.26	0.17	0.24	-1.92275	Down	0.00332774	NA	NA	NA	NA	NA
Prupe.8G053200	0.61	0.31	0.4	0	0.05	0.1	-1.92133	Down	0.0100388	gi|595790641|ref|XP_007199069.1|//hypothetical protein PRUPE_ppa018765mg, partial [Prunus persica]	NA	NA	NA	K13414//mitogen-activated protein kinase kinase kinase 1 [EC:2.7.11.25];K01115//phospholipase D1/2 [EC:3.1.4.4];K19613//leucine-rich repeat protein SHOC2;K05349//beta-glucosidase [EC:3.2.1.21]	Prupe.8G053200	gi|15218623|ref|NP_177433.1|	1.3e-36	Toll-Interleukin-Resistance domain-containing protein [Arabidopsis thaliana]
Prupe.4G080700	7.01	11.84	17.32	1.8	2.87	4.33	-1.91831	Down	1.89887e-08	gi|595914599|ref|XP_007214717.1|//hypothetical protein PRUPE_ppa008211mg [Prunus persica]	NA	GO:0046914//transition metal ion binding;GO:0003824//catalytic activity	GO:0008152//metabolic process	K04125//gibberellin 2-oxidase [EC:1.14.11.13]	Prupe.4G080700	gi|15220645|ref|NP_174296.1|	1.2e-122	gibberellin 2-beta-dioxygenase 2 [Arabidopsis thaliana]
Prupe.4G255600	233.93	189.86	156.45	29.35	61.4	54.21	-1.91788	Down	6.05017e-09	gi|595863055|ref|XP_007211511.1|//hypothetical protein PRUPE_ppa007999mg [Prunus persica]	NA	GO:0043167//ion binding;GO:0016798//hydrolase activity, acting on glycosyl bonds	GO:0044238//primary metabolic process	K15429//tRNA (guanine37-N1)-methyltransferase [EC:2.1.1.228];K19619//tyrosyl-DNA phosphodiesterase 2 [EC:3.1.4.-];K03243//translation initiation factor 5B	Prupe.4G255600	gi|240255920|ref|NP_193361.4|	1.8e-95	putative beta-1,3-endoglucanase [Arabidopsis thaliana]
Prupe.4G199200	135.58	98.15	86.44	23.53	38.57	11.83	-1.91652	Down	2.67972e-05	gi|645279215|ref|XP_008244606.1|//PREDICTED: (-)-germacrene D synthase-like [Prunus mume]	NA	NA	NA	K15803//(-)-germacrene D synthase [EC:4.2.3.22 4.2.3.75]	Prupe.4G199200	gi|334187885|ref|NP_001190374.1|	2.3e-113	alpha-humulene/(-)-(E)-beta-caryophyllene synthase [Arabidopsis thaliana]
Prupe.6G020500	0.26	0.2	0.08	0	0.04	0.03	-1.91617	Down	0.00827864	gi|645277050|ref|XP_008243581.1|//PREDICTED: G-type lectin S-receptor-like serine/threonine-protein kinase RLK1 [Prunus mume]	NA	NA	NA	K04733//interleukin-1 receptor-associated kinase 4 [EC:2.7.11.1];K00276//primary-amine oxidase [EC:1.4.3.21]	Prupe.6G020500	gi|166846|gb|AAA32857.1|	2.2e-170	receptor-like protein kinase [Arabidopsis thaliana]
BGI_novel_G000407	77.24	60.92	49.11	11.24	23.91	4.58	-1.9137	Down	0.000581	gi|645239370|ref|XP_008226094.1|//PREDICTED: BAHD acyltransferase At5g47980-like [Prunus mume]	NA	NA	NA	K13065//shikimate O-hydroxycinnamoyltransferase [EC:2.3.1.133]	BGI_novel_G000407	gi|9279609|dbj|BAB01067.1|	1.9e-73	acetyltranferase-like protein [Arabidopsis thaliana]
Prupe.4G022000	4.34	5.91	5.15	1.01	1.42	1.57	-1.91269	Down	3.64496e-17	gi|595881595|ref|XP_007212447.1|//hypothetical protein PRUPE_ppa017237mg, partial [Prunus persica]	GO:0044464//cell part	GO:0015291//secondary active transmembrane transporter activity	GO:0015893//drug transport	K03327//multidrug resistance protein, MATE family	Prupe.4G022000	gi|15233127|ref|NP_188806.1|	3.9e-210	MATE efflux family protein [Arabidopsis thaliana]
Prupe.1G543800	1	0.53	0.5	0.09	0.12	0.21	-1.90937	Down	0.00110639	gi|645279666|ref|XP_008244831.1|//PREDICTED: uncharacterized protein LOC103342944 [Prunus mume]	NA	NA	NA	NA
Prupe.1G125600	2.07	1.75	2.56	0.37	0.28	0.83	-1.90373	Down	6.29728e-05	gi|645233336|ref|XP_008223296.1|//PREDICTED: zinc finger protein JAGGED-like [Prunus mume]	NA	NA	NA	K10773//endonuclease III [EC:4.2.99.18]	Prupe.1G125600	gi|15227472|ref|NP_181725.1|	1.1e-12	zinc finger protein 8 [Arabidopsis thaliana]
Prupe.1G543100	0.66	0.84	0.7	0.14	0.19	0.09	-1.90245	Down	0.00210879	NA	NA	NA	NA	NA
Prupe.2G145500	1.56	1.52	0.86	0.17	0.35	0.35	-1.90203	Down	0.000255463	NA	NA	NA	NA	NA
BGI_novel_G000575	1.43	2.57	2.02	0.51	0.59	0.48	-1.89611	Down	6.86661e-12	gi|596133585|ref|XP_007222222.1|//hypothetical protein PRUPE_ppa005856mg [Prunus persica]	NA	NA	NA	K00016//L-lactate dehydrogenase [EC:1.1.1.27];K06027//vesicle-fusing ATPase [EC:3.6.4.6]	BGI_novel_G000575	gi|15223715|ref|NP_172885.1|	2.3e-34	galactose oxidase/kelch repeat superfamily protein [Arabidopsis thaliana]
Prupe.1G481600	1.47	1.12	0.89	0.2	0.28	0.39	-1.89069	Down	5.06712e-07	gi|596226472|ref|XP_007224199.1|//hypothetical protein PRUPE_ppa017326mg [Prunus persica]	NA	NA	NA	K04733//interleukin-1 receptor-associated kinase 4 [EC:2.7.11.1];K13420//LRR receptor-like serine/threonine-protein kinase FLS2 [EC:2.7.11.1]	Prupe.1G481600	gi|15223460|ref|NP_176009.1|	1.6e-136	putative LRR receptor-like serine/threonine-protein kinase [Arabidopsis thaliana]
Prupe.6G336500	1.97	2.09	1.6	0.46	0.41	0.6	-1.88796	Down	1.0778e-10	gi|595843454|ref|XP_007208618.1|//hypothetical protein PRUPE_ppa021160mg, partial [Prunus persica]	NA	NA	NA	K03452//magnesium/proton exchanger;K17285//selenium-binding protein 1;K11000//callose synthase [EC:2.4.1.-]	Prupe.6G336500	gi|15237421|ref|NP_197188.1|	2.4e-80	pentatricopeptide repeat-containing protein [Arabidopsis thaliana]
Prupe.2G286800	15.36	18.08	17.51	3.69	5.58	4.39	-1.88751	Down	1.84331e-28	gi|596000851|ref|XP_007218118.1|//hypothetical protein PRUPE_ppa006985mg [Prunus persica]	NA	GO:0046914//transition metal ion binding;GO:0003824//catalytic activity	GO:0008152//metabolic process	K05282//gibberellin 20-oxidase [EC:1.14.11.12]	Prupe.2G286800	gi|15242189|ref|NP_199994.1|	2.8e-141	gibberellin 20 oxidase 2 [Arabidopsis thaliana]
Prupe.1G128700	1287.79	740.13	1054.39	202.59	228.27	357.59	-1.88479	Down	5.38985e-08	gi|596198148|ref|XP_007223636.1|//hypothetical protein PRUPE_ppa012651mg [Prunus persica]	NA	NA	GO:0006950//response to stress	K02553	Prupe.1G128700	gi|21593946|gb|AAM65899.1|	2.5e-11	pollen allergen-like protein [Arabidopsis thaliana]
Prupe.4G204000	0.43	0.38	0.14	0.09	0	0.08	-1.88427	Down	0.00460008	gi|595881847|ref|XP_007212496.1|//hypothetical protein PRUPE_ppa017569mg [Prunus persica]	NA	NA	NA	K02350//DNA polymerase zeta [EC:2.7.7.7];K08472//mlo protein;K01805//xylose isomerase [EC:5.3.1.5]	Prupe.4G204000	gi|3319362|gb|AAC26250.1|	2e-07	contains similarity to reverse transcriptase (Pfam: rvt.hmm, score 19.29) [Arabidopsis thaliana]
Prupe.2G093800	16.68	21.03	23.1	7.09	4.33	4.88	-1.88289	Down	2.61799e-20	NA	NA	NA	NA	NA	Prupe.2G093800	gi|7670035|dbj|BAA94989.1|	2e-67	unnamed protein product [Arabidopsis thaliana]
Prupe.8G239600	12.12	2.71	5.81	0.74	1.81	0.99	-1.88252	Down	6.23184e-05	gi|595801430|ref|XP_007201822.1|//hypothetical protein PRUPE_ppa008858mg [Prunus persica];gi|595793265|ref|XP_007200381.1|//hypothetical protein PRUPE_ppa012456mg [Prunus persica]	NA	NA	NA	K08815//tau tubulin kinase [EC:2.7.11.26];K11654//SWI/SNF-related matrix-associated actin-dependent regulator of chromatin subfamily A member 5 [EC:3.6.4.-];K14963//COMPASS component SWD3	Prupe.8G239600	gi|15235470|ref|NP_192182.1|	6e-140	transducin/WD40 domain-containing protein [Arabidopsis thaliana]
Prupe.4G273300	27.45	28.82	25.05	3.91	8.64	8.45	-1.88204	Down	1.35664e-13	gi|595880903|ref|XP_007212316.1|//hypothetical protein PRUPE_ppa006783mg [Prunus persica]	NA	GO:0008270//zinc ion binding	NA	K16280//E3 ubiquitin-protein ligase RGLG [EC:2.3.2.27]	Prupe.4G273300	gi|22328041|ref|NP_201202.2|	4.9e-154	ring domain ligase 3 [Arabidopsis thaliana]
Prupe.5G146500	4.95	3.75	4.46	0.17	1.64	0.15	-1.87855	Down	0.00938369	gi|595847905|ref|XP_007209422.1|//hypothetical protein PRUPE_ppa009422mg [Prunus persica]	GO:0016020//membrane	NA	GO:0006810//transport	K15382//solute carrier family 50 (sugar transporter)	Prupe.5G146500	gi|15241265|ref|NP_199892.1|	1.5e-81	bidirectional sugar transporter SWEET10 [Arabidopsis thaliana]
Prupe.5G147300	0.19	0.27	0.13	0.02	0.02	0.04	-1.87652	Down	0.00927125	gi|595846589|ref|XP_007209159.1|//hypothetical protein PRUPE_ppa006018mg [Prunus persica]	NA	GO:0016747//transferase activity, transferring acyl groups other than amino-acyl groups	NA	K15400//omega-hydroxypalmitate O-feruloyl transferase [EC:2.3.1.188]	Prupe.5G147300	gi|30693725|ref|NP_568587.2|	4.6e-183	omega-hydroxypalmitate O-feruloyl transferase [Arabidopsis thaliana]
BGI_novel_G000406	25.66	21.7	18.08	3.46	9.1	2.34	-1.87479	Down	0.000319404	gi|645239521|ref|XP_008226167.1|//PREDICTED: vinorine synthase-like [Prunus mume]	NA	NA	NA	K13065//shikimate O-hydroxycinnamoyltransferase [EC:2.3.1.133];K15400//omega-hydroxypalmitate O-feruloyl transferase [EC:2.3.1.188]	BGI_novel_G000406	gi|9279609|dbj|BAB01067.1|	1e-91	acetyltranferase-like protein [Arabidopsis thaliana]
Prupe.5G049900	0.7	0.66	0.67	0.17	0.19	0.14	-1.87114	Down	6.47201e-06	gi|595846229|ref|XP_007209094.1|//hypothetical protein PRUPE_ppa003615mg [Prunus persica]	NA	GO:0016879//ligase activity, forming carbon-nitrogen bonds	GO:0006220//pyrimidine nucleotide metabolic process	K01937//CTP synthase [EC:6.3.4.2]	Prupe.5G049900	gi|30679055|ref|NP_192121.2|	3.2e-272	putative CTP synthase [Arabidopsis thaliana]
Prupe.6G248100	0.59	0.66	0.46	0.12	0.13	0.19	-1.8699	Down	5.87466e-07	gi|645220749|ref|XP_008241625.1|//PREDICTED: probable LRR receptor-like serine/threonine-protein kinase At3g47570 [Prunus mume]	NA	NA	NA	K13428//LRR receptor-like serine/threonine-protein kinase EFR [EC:2.7.11.1]	Prupe.6G248100	gi|15232728|ref|NP_190295.1|	4.4e-245	putative receptor-like protein kinase [Arabidopsis thaliana]
Prupe.7G156100	2.01	2.12	1.67	0.41	0.56	0.49	-1.86743	Down	1.56844e-06	gi|595811517|ref|XP_007203252.1|//hypothetical protein PRUPE_ppa019533mg [Prunus persica]	GO:0043231//intracellular membrane-bounded organelle	GO:0003676//nucleic acid binding	NA	K01184//polygalacturonase [EC:3.2.1.15]	Prupe.7G156100	gi|116830269|gb|ABK28092.1|	1.8e-25	unknown [Arabidopsis thaliana]
Prupe.6G014900	11.79	7.83	15.64	3.64	1.94	3.78	-1.86737	Down	1.51849e-10	gi|595838582|ref|XP_007207679.1|//hypothetical protein PRUPE_ppa023462mg [Prunus persica]	GO:0044464//cell part;GO:0016021//integral component of membrane	GO:0005215//transporter activity	GO:0006810//transport;GO:0015833//peptide transport	K14638//solute carrier family 15 (peptide/histidine transporter), member 3/4	Prupe.6G014900	gi|15241147|ref|NP_197465.1|	2.2e-223	putative peptide/nitrate transporter [Arabidopsis thaliana]
Prupe.8G153700	69.46	57.44	37.46	9.11	4.45	21.84	-1.86622	Down	0.00123622	gi|595792413|ref|XP_007199955.1|//hypothetical protein PRUPE_ppa1027191mg [Prunus persica]	NA	NA	NA	K13449//pathogenesis-related protein 1	Prupe.8G153700	gi|15225965|ref|NP_179064.1|	4e-58	pathogenesis-related protein 1 [Arabidopsis thaliana]
Prupe.2G242500	5.4	9.51	8.37	2.42	2.05	1.73	-1.86418	Down	2.32317e-13	gi|596054999|ref|XP_007220868.1|//hypothetical protein PRUPE_ppa017638mg [Prunus persica]	NA	NA	NA	K06700//proteasome inhibitor subunit 1 (PI31)	Prupe.2G242500	gi|79315178|ref|NP_001030865.1|	8.6e-25	uncharacterized protein [Arabidopsis thaliana]
BGI_novel_G000201	6.7	7.46	6.82	1.76	1.92	2.05	-1.86059	Down	7.01175e-27	gi|400131566|emb|CCH50966.1|//T4.5 [Malus x robusta]	NA	NA	NA	K03283//heat shock 70kDa protein 1/8;K04733//interleukin-1 receptor-associated kinase 4 [EC:2.7.11.1];K20826//RNA polymerase II-associated protein 1	BGI_novel_G000201	gi|13991169|gb|AAK51235.1|AF287471_1	4.2e-16	polyprotein [Arabidopsis thaliana]
Prupe.5G023400	1.95	1.13	1.62	0.43	0.15	0.62	-1.85493	Down	4.94256e-05	gi|595852119|ref|XP_007210249.1|//hypothetical protein PRUPE_ppa014854mg [Prunus persica];gi|595858741|ref|XP_007210810.1|//hypothetical protein PRUPE_ppa017018mg [Prunus persica]	NA	NA	NA	K13081//leucoanthocyanidin reductase [EC:1.17.1.3]	Prupe.5G023400	gi|15222571|ref|NP_174490.1|	4.6e-120	pinoresinol reductase 1 [Arabidopsis thaliana]
BGI_novel_G000169	4.7	4.12	4.26	1.4	1.13	1.11	-1.85285	Down	1.26836e-36	gi|596294918|ref|XP_007226918.1|//hypothetical protein PRUPE_ppa015956mg [Prunus persica]	NA	GO:0043531//ADP binding	GO:0007165//signal transduction;GO:0006952//defense response	K03283//heat shock 70kDa protein 1/8	BGI_novel_G000169	gi|10178211|dbj|BAB11635.1|	5.7e-176	TMV resistance protein N [Arabidopsis thaliana]
Prupe.5G138000	35.68	39.16	40.24	11.95	9.51	10.54	-1.85276	Down	3.74801e-63	gi|645267914|ref|XP_008239293.1|//PREDICTED: probable aquaporin NIP5-1 [Prunus mume]	GO:0031224//intrinsic component of membrane	NA	GO:0051234//establishment of localization	K09874//aquaporin NIP	Prupe.5G138000	gi|15224273|ref|NP_181864.1|	7e-132	biotin synthase [Arabidopsis thaliana]
BGI_novel_G000729	0.38	0.99	0.71	0.17	0.17	0	-1.85232	Down	0.0088279	gi|645247473|ref|XP_008229853.1|//PREDICTED: senescence-induced receptor-like serine/threonine-protein kinase [Prunus mume]	GO:0016021//integral component of membrane	GO:0004674//protein serine/threonine kinase activity;GO:0005524//ATP binding	GO:0006468//protein phosphorylation	K04733//interleukin-1 receptor-associated kinase 4 [EC:2.7.11.1]	BGI_novel_G000729	gi|42569427|ref|NP_180462.2|	2.5e-26	putative LRR receptor-like serine/threonine-protein kinase [Arabidopsis thaliana]
Prupe.4G057800	2.47	1.65	1.44	0.44	0.45	0.65	-1.8502	Down	4.68066e-10	gi|595906979|ref|XP_007214168.1|//hypothetical protein PRUPE_ppa018998mg, partial [Prunus persica];gi|645237718|ref|XP_008225337.1|//PREDICTED: putative receptor-like protein kinase At3g47110 [Prunus mume]	GO:0016021//integral component of membrane	GO:0004674//protein serine/threonine kinase activity;GO:0005524//ATP binding	GO:0006468//protein phosphorylation	K13420//LRR receptor-like serine/threonine-protein kinase FLS2 [EC:2.7.11.1]	Prupe.4G057800	gi|17381114|gb|AAL36369.1|	1.2e-158	putative receptor kinase [Arabidopsis thaliana]
Prupe.6G098900	1.08	0.36	0.79	0.06	0.07	0.3	-1.84765	Down	0.00779957	gi|595833414|ref|XP_007206667.1|//hypothetical protein PRUPE_ppa022851mg [Prunus persica]	NA	NA	NA	K19519//transforming growth factor-beta-induced protein;K06464;K03456//serine/threonine-protein phosphatase 2A regulatory subunit A;K06588//null	Prupe.6G098900	gi|21553590|gb|AAM62683.1|	6.5e-62	arabinogalactan protein-like [Arabidopsis thaliana]
Prupe.1G218800	8.63	6.04	8.04	2.56	1.08	2.43	-1.84374	Down	5.8206e-09	gi|694445111|ref|XP_009349023.1|//PREDICTED: uncharacterized protein LOC103940600 isoform X3 [Pyrus x bretschneideri]	NA	NA	NA	NA
Prupe.1G265600	92.52	162.5	122.07	40.64	28.41	34.72	-1.84174	Down	1.21356e-22	gi|596290038|ref|XP_007226116.1|//hypothetical protein PRUPE_ppa013299mg [Prunus persica]	NA	NA	NA	K03671//thioredoxin 1	Prupe.1G265600	gi|15242525|ref|NP_198811.1|	7.9e-38	thioredoxin H2 [Arabidopsis thaliana]
Prupe.3G120400	2.06	3.23	3.38	0.95	0.33	0.98	-1.84122	Down	1.56015e-06	gi|645245912|ref|XP_008229106.1|//PREDICTED: trans-resveratrol di-O-methyltransferase-like [Prunus mume]	NA	NA	NA	K13262//isoflavone-7-O-methyltransferase [EC:2.1.1.150];K16040//trans-resveratrol di-O-methyltransferase [EC:2.1.1.240];K13259//2,7,4'-trihydroxyisoflavanone 4'-O-methyltransferase / isoflavone 4'-O-methyltransferase [EC:2.1.1.212 2.1.1.46]	Prupe.3G120400	gi|15236282|ref|NP_195242.1|	4.9e-51	O-methyltransferase family protein [Arabidopsis thaliana]
BGI_novel_G000410	9.18	8.3	5.2	1.22	3.14	0.61	-1.83823	Down	0.00152212	gi|645239521|ref|XP_008226167.1|//PREDICTED: vinorine synthase-like [Prunus mume]	NA	NA	NA	K13065//shikimate O-hydroxycinnamoyltransferase [EC:2.3.1.133];K15400//omega-hydroxypalmitate O-feruloyl transferase [EC:2.3.1.188]	BGI_novel_G000410	gi|9279609|dbj|BAB01067.1|	5.3e-41	acetyltranferase-like protein [Arabidopsis thaliana]
Prupe.3G031600	3.4	2.76	1.96	0.83	0.61	1.08	-1.83726	Down	3.02779e-07	gi|595946008|ref|XP_007216107.1|//hypothetical protein PRUPE_ppa018713mg, partial [Prunus persica]	NA	NA	GO:0006950//response to stress	NA
Prupe.1G577300	1.05	1.65	0.92	0.24	0.04	0.48	-1.83655	Down	0.00203245	gi|596242035|ref|XP_007224494.1|//hypothetical protein PRUPE_ppa022968mg, partial [Prunus persica]	NA	NA	NA	NA
Prupe.7G063000	0.28	0.22	0.25	0	0.06	0.1	-1.836	Down	0.00495854	gi|595817113|ref|XP_007204163.1|//hypothetical protein PRUPE_ppa017615mg, partial [Prunus persica]	NA	NA	NA	K19613//leucine-rich repeat protein SHOC2	Prupe.7G063000	gi|15231860|ref|NP_188064.1|	1.9e-78	LRR and NB-ARC domain-containing disease resistance protein [Arabidopsis thaliana]
Prupe.7G150400	15.88	20.86	20.35	4.03	4.85	6.91	-1.83393	Down	8.08423e-21	gi|645272949|ref|XP_008241640.1|//PREDICTED: uncharacterized protein LOC103340052 [Prunus mume]	NA	NA	NA	NA
Prupe.5G217900	2.59	2.16	2.54	0.49	0.49	0.95	-1.83311	Down	2.15167e-07	gi|700209011|gb|KGN64107.1|//hypothetical protein Csa_1G042190 [Cucumis sativus]	NA	NA	NA	NA	Prupe.5G217900	gi|22329532|ref|NP_683303.1|	1.7e-07	ROTUNDIFOLIA like 17 [Arabidopsis thaliana]
Prupe.6G226800	7.65	5.73	6.53	1.39	2.7	1.51	-1.82119	Down	1.0864e-11	gi|645220077|ref|XP_008238624.1|//PREDICTED: cytochrome P450 81D11-like [Prunus mume];gi|595839012|ref|XP_007207761.1|//hypothetical protein PRUPE_ppa026692mg [Prunus persica]	NA	GO:0016705//oxidoreductase activity, acting on paired donors, with incorporation or reduction of molecular oxygen;GO:0020037//heme binding;GO:0005506//iron ion binding;GO:0004497//monooxygenase activity	GO:0055114//oxidation-reduction process	K00517;K13260//isoflavone 2'-hydroxylase [EC:1.14.13.89]	Prupe.6G226800	gi|15235536|ref|NP_195453.1|	3.2e-165	cytochrome P450, family 81, subfamily D, polypeptide 8 [Arabidopsis thaliana]
Prupe.2G257400	1.64	2.59	2.08	0.32	0.18	1.05	-1.81914	Down	0.000142214	gi|596020058|ref|XP_007218932.1|//hypothetical protein PRUPE_ppa003349mg [Prunus persica]	GO:0005576//extracellular region	GO:0016682//oxidoreductase activity, acting on diphenols and related substances as donors, oxygen as acceptor;GO:0046914//transition metal ion binding	GO:0009808//lignin metabolic process	K05909//laccase [EC:1.10.3.2]	Prupe.2G257400	gi|15239103|ref|NP_196158.1|	8.5e-268	laccase 12 [Arabidopsis thaliana]
BGI_novel_G000743	3.25	2.82	1.9	0.72	1.1	0.27	-1.81799	Down	6.11594e-06	gi|147855269|emb|CAN79624.1|//hypothetical protein VITISV_035898 [Vitis vinifera]	NA	NA	NA	K00083//cinnamyl-alcohol dehydrogenase [EC:1.1.1.195]	BGI_novel_G000743	gi|22091415|gb|AAL69489.2|	5.6e-11	putative RNA helicase [Arabidopsis thaliana]
Prupe.8G022400	3.76	3.31	3.27	0.63	1.71	0.3	-1.81411	Down	2.73515e-05	gi|645264335|ref|XP_008237629.1|//PREDICTED: ABC transporter G family member 22-like [Prunus mume]	GO:0016021//integral component of membrane	GO:0005524//ATP binding;GO:0016887//ATPase activity	NA	K05681//ATP-binding cassette, subfamily G (WHITE), member 2	Prupe.8G022400	gi|18415230|ref|NP_568169.1|	1.1e-230	ABC transporter G family member 22 [Arabidopsis thaliana]
Prupe.6G336600	189.18	158.24	158.89	50.33	39.69	54.24	-1.81359	Down	1.28868e-37	gi|645222444|ref|XP_008218167.1|//PREDICTED: uncharacterized protein LOC103318548 [Prunus mume]	NA	NA	NA	NA
Prupe.1G548300	5.71	4.66	4.17	1.45	2	0.49	-1.81305	Down	3.40309e-06	gi|470116691|ref|XP_004294511.1|//PREDICTED: 12-oxophytodienoate reductase 2-like [Fragaria vesca subsp. vesca];gi|596185849|ref|XP_007223333.1|//hypothetical protein PRUPE_ppa007379mg [Prunus persica]	NA	NA	NA	K05894//12-oxophytodienoic acid reductase [EC:1.3.1.42]	Prupe.1G548300	gi|15223140|ref|NP_177795.1|	2.1e-158	12-oxophytodienoate reductase 2 [Arabidopsis thaliana]
Prupe.2G304600	0.56	0.6	0.72	0.16	0.12	0.12	-1.80801	Down	0.00295285	gi|596037527|ref|XP_007219784.1|//hypothetical protein PRUPE_ppa024550mg [Prunus persica]	NA	GO:0004553//hydrolase activity, hydrolyzing O-glycosyl compounds;GO:0043167//ion binding	GO:0044238//primary metabolic process	K01183//chitinase [EC:3.2.1.14]	Prupe.2G304600	gi|2342459|dbj|BAA21873.1|	6.6e-115	acidic endochitinase [Arabidopsis thaliana]
Prupe.4G123000	0.75	0.61	0.9	0.28	0.06	0.24	-1.80395	Down	4.53544e-05	gi|595906748|ref|XP_007214150.1|//hypothetical protein PRUPE_ppa018847mg [Prunus persica]	NA	NA	NA	K13466//EIX receptor 1/2;K19613//leucine-rich repeat protein SHOC2	Prupe.4G123000	gi|15226862|ref|NP_181039.1|	3.8e-209	disease resistance family protein / LRR family protein [Arabidopsis thaliana]
Prupe.5G199700	61.64	83.13	70.12	23.01	22.65	15.57	-1.80112	Down	1.46573e-25	gi|595860815|ref|XP_007211216.1|//hypothetical protein PRUPE_ppa013150mg [Prunus persica]	NA	NA	NA	K16904//dCTP diphosphatase [EC:3.6.1.12]	Prupe.5G199700	gi|30687841|ref|NP_189167.2|	7.2e-38	uncharacterized protein [Arabidopsis thaliana]
Prupe.4G129000	1.24	1.1	1.34	0.26	0.4	0.37	-1.79486	Down	9.64634e-10	gi|595884439|ref|XP_007212975.1|//hypothetical protein PRUPE_ppa022461mg, partial [Prunus persica]	NA	NA	NA	K04730//interleukin-1 receptor-associated kinase 1 [EC:2.7.11.1]	Prupe.4G129000	gi|186511602|ref|NP_849538.2|	4.2e-289	probable LRR receptor-like serine/threonine-protein kinase [Arabidopsis thaliana]
Prupe.2G203500	1.15	0.86	0.6	0.06	0.06	0.44	-1.79463	Down	0.00313854	gi|596001654|ref|XP_007218191.1|//hypothetical protein PRUPE_ppa007702mg [Prunus persica]	NA	NA	NA	K02940//large subunit ribosomal protein L9e;K01623//fructose-bisphosphate aldolase, class I [EC:4.1.2.13]	Prupe.2G203500	gi|30689857|ref|NP_189653.2|	7.6e-109	nodulin MtN21 /EamA-like transporter family protein [Arabidopsis thaliana]
BGI_novel_G000191	1.89	3.54	3.48	0.94	0.98	0.51	-1.78611	Down	1.81695e-06	gi|595852081|ref|XP_007210241.1|//hypothetical protein PRUPE_ppa014973mg, partial [Prunus persica]	GO:0005741//mitochondrial outer membrane	GO:0008308//voltage-gated anion channel activity	GO:1903959//regulation of anion transmembrane transport	K15040//voltage-dependent anion channel protein 2;K01188//beta-glucosidase [EC:3.2.1.21]
Prupe.1G377400	3.28	3.38	2.39	0.91	0.46	1.08	-1.78608	Down	9.65534e-07	gi|596208278|ref|XP_007223822.1|//hypothetical protein PRUPE_ppa013218mg [Prunus persica]	NA	NA	NA	NA	Prupe.1G377400	gi|18394756|ref|NP_564090.1|	5.4e-12	uncharacterized protein [Arabidopsis thaliana]
Prupe.8G005900	2.85	3.34	3.08	1.2	0.55	0.9	-1.78376	Down	8.46528e-14	gi|595792109|ref|XP_007199803.1|//hypothetical protein PRUPE_ppa004719mg [Prunus persica]	NA	GO:0016798//hydrolase activity, acting on glycosyl bonds	GO:0044238//primary metabolic process	K01179//endoglucanase [EC:3.2.1.4]	Prupe.8G005900	gi|15217446|ref|NP_177294.1|	2.6e-220	cellulase 3 [Arabidopsis thaliana]
Prupe.5G232900	5.01	5.16	5.41	1.65	1.97	1.62	-1.78357	Down	6.37845e-21	gi|645269778|ref|XP_008240155.1|//PREDICTED: uncharacterized protein LOC103338699 [Prunus mume];gi|595844713|ref|XP_007208790.1|//hypothetical protein PRUPE_ppa024185mg [Prunus persica]	GO:0016020//membrane;GO:0044464//cell part;GO:0016021//integral component of membrane	NA	NA	K01128//sphingomyelin phosphodiesterase acid-like 3 [EC:3.1.4.-]
Prupe.8G254300	1.62	2.39	0.91	0.28	0.53	0.42	-1.78172	Down	0.000186206	gi|595798753|ref|XP_007201440.1|//hypothetical protein PRUPE_ppa013797mg [Prunus persica]	NA	GO:0015036//disulfide oxidoreductase activity	GO:0019725//cellular homeostasis	K03676//glutaredoxin 3	Prupe.8G254300	gi|15229355|ref|NP_191854.1|	5.4e-41	glutaredoxin-C11 [Arabidopsis thaliana]
BGI_novel_G000817	5.09	4.51	3.45	1.48	0.84	1.26	-1.78151	Down	2.42643e-07	gi|595974008|ref|XP_007217742.1|//hypothetical protein PRUPE_ppa008127mg [Prunus persica]	NA	GO:0003723//RNA binding;GO:0004525//ribonuclease III activity	GO:0006396//RNA processing;GO:0090502//RNA phosphodiester bond hydrolysis, endonucleolytic	K11145//ribonuclease III family protein [EC:3.1.26.-]
Prupe.7G228700	1.19	1.6	2.05	0.62	0.33	0.29	-1.77832	Down	0.000169479	gi|595810671|ref|XP_007203111.1|//hypothetical protein PRUPE_ppa023904mg [Prunus persica]	NA	NA	NA	NA	Prupe.7G228700	gi|15222319|ref|NP_177102.1|	1.9e-26	uncharacterized protein [Arabidopsis thaliana]
Prupe.5G089000	3.21	2.63	2.68	0.93	0.89	0.6	-1.77808	Down	1.67439e-11	gi|595851117|ref|XP_007210050.1|//hypothetical protein PRUPE_ppa017747mg [Prunus persica]	NA	NA	NA	K15631//molybdenum cofactor sulfurtransferase [EC:2.8.1.9]	Prupe.5G089000	gi|15235893|ref|NP_194029.1|	1.1e-127	uncharacterized protein [Arabidopsis thaliana]
Prupe.7G096200	3.08	3.19	3.06	1.04	0.65	0.98	-1.77377	Down	1.81333e-13	gi|595815552|ref|XP_007203930.1|//hypothetical protein PRUPE_ppa018818mg [Prunus persica]	NA	NA	NA	K07393//putative glutathione S-transferase	Prupe.7G096200	gi|8953391|emb|CAB96664.1|	2.4e-69	putative protein [Arabidopsis thaliana]
Prupe.5G179200	4.04	4.69	4.35	1.37	0.94	1.44	-1.77326	Down	7.48571e-14	gi|595859320|ref|XP_007210925.1|//hypothetical protein PRUPE_ppa027192mg, partial [Prunus persica]	NA	NA	NA	K03362//F-box and WD-40 domain protein 1/11;K16794//platelet-activating factor acetylhydrolase IB subunit alpha	Prupe.5G179200	gi|15221675|ref|NP_173823.1|	6.9e-122	WD40 domain-containing protein [Arabidopsis thaliana]
Prupe.6G175500	1.51	1.82	2.13	0.42	0.05	0.79	-1.77295	Down	0.00231844	gi|595843151|ref|XP_007208560.1|//hypothetical protein PRUPE_ppa024169mg [Prunus persica]	NA	NA	NA	K04733//interleukin-1 receptor-associated kinase 4 [EC:2.7.11.1]	Prupe.6G175500	gi|15234970|ref|NP_195631.1|	9.3e-32	40S ribosomal protein S25-4 [Arabidopsis thaliana]
Prupe.1G278800	1.21	0.85	1.07	0.25	0.46	0.13	-1.77064	Down	1.87918e-05	gi|645229688|ref|XP_008221577.1|//PREDICTED: phosphate transporter PHO1 homolog 3-like [Prunus mume]	NA	NA	NA	K14514//ethylene-insensitive protein 3	Prupe.1G278800	gi|79343989|ref|NP_172857.2|	1.9e-301	phosphate transporter PHO1-3 [Arabidopsis thaliana]
Prupe.3G131500	0.93	0.38	1.24	0.24	0.21	0.14	-1.76852	Down	0.00262058	gi|645245688|ref|XP_008228998.1|//PREDICTED: transcription factor bHLH36-like [Prunus mume]	NA	NA	NA	K18486//heart-and neural crest derivatives-expressed protein 2	Prupe.3G131500	gi|22328838|ref|NP_193829.2|	1e-31	basic helix-loop-helix domain-containing protein [Arabidopsis thaliana]
Prupe.4G155200	1.5	1.11	0.67	0.07	0.22	0.47	-1.76572	Down	0.00254077	gi|595873842|ref|XP_007212054.1|//hypothetical protein PRUPE_ppa011448mg [Prunus persica]	NA	NA	NA	NA	Prupe.4G155200	gi|15220874|ref|NP_173228.1|	6.6e-23	kunitz family trypsin and protease inhibitor protein [Arabidopsis thaliana]
Prupe.1G205600	2605.09	1904.55	1659.61	485.48	735.94	580.49	-1.7629	Down	5.00182e-20	gi|596215214|ref|XP_007223911.1|//hypothetical protein PRUPE_ppa010952mg [Prunus persica]	NA	GO:0004568//chitinase activity	GO:0006032//chitin catabolic process;GO:0016998//cell wall macromolecule catabolic process;GO:0005975//carbohydrate metabolic process	K01183//chitinase [EC:3.2.1.14]	Prupe.1G205600	gi|15232509|ref|NP_191010.1|	1.9e-87	chitinase class IV [Arabidopsis thaliana]
Prupe.6G305000	1.4	1.1	1.16	0.15	0.03	0.68	-1.75859	Down	0.00124566	gi|595837238|ref|XP_007207415.1|//hypothetical protein PRUPE_ppa004689mg [Prunus persica]	NA	GO:0003824//catalytic activity	NA	K20247//hercynylcysteine sulfoxide lyase [EC:4.4.1.-];K11717//cysteine desulfurase / selenocysteine lyase [EC:2.8.1.7 4.4.1.16]	Prupe.6G305000	gi|30690360|ref|NP_850886.1|	3.9e-168	Pyridoxal phosphate (PLP)-dependent transferases superfamily protein [Arabidopsis thaliana]
Prupe.8G078800	3.59	3.55	2.25	0.86	0.86	0.9	-1.75581	Down	2.49313e-07	gi|595791571|ref|XP_007199534.1|//hypothetical protein PRUPE_ppb018802mg [Prunus persica]	NA	NA	NA	K14488//SAUR family protein	Prupe.8G078800	gi|15238719|ref|NP_197306.1|	3.5e-10	SAUR-like auxin-responsive protein [Arabidopsis thaliana]
BGI_novel_G000758	2.51	3.24	2.42	0.46	1.03	0.83	-1.75291	Down	3.81296e-07	NA	NA	NA	NA	NA
Prupe.3G167300	2.67	2.31	4.39	1.13	0.41	1.07	-1.7528	Down	9.58135e-05	gi|595947201|ref|XP_007216213.1|//hypothetical protein PRUPE_ppa016214mg, partial [Prunus persica]	NA	NA	NA	NA	Prupe.3G167300	gi|15227658|ref|NP_181184.1|	8.4e-26	uncharacterized protein [Arabidopsis thaliana]
Prupe.7G236500	48.98	46.66	20.93	5.79	16.01	1.66	-1.74997	Down	0.00905989	NA	NA	NA	NA	NA
Prupe.6G165500	0.8	0.65	0.67	0.09	0.13	0.35	-1.74579	Down	0.000289811	gi|645279768|ref|XP_008244883.1|//PREDICTED: G-type lectin S-receptor-like serine/threonine-protein kinase RLK1 [Prunus mume]	NA	NA	NA	K04733//interleukin-1 receptor-associated kinase 4 [EC:2.7.11.1];K00276//primary-amine oxidase [EC:1.4.3.21]	Prupe.6G165500	gi|166846|gb|AAA32857.1|	1e-124	receptor-like protein kinase [Arabidopsis thaliana]
Prupe.2G062800	1.9	2.7	2.28	0.99	0.58	0.51	-1.74276	Down	5.75347e-11	gi|657993426|ref|XP_008389002.1|//PREDICTED: uncharacterized protein LOC103451366 [Malus domestica];gi|645279775|ref|XP_008244887.1|//PREDICTED: uncharacterized protein LOC103342992 [Prunus mume]	NA	NA	NA	K03013//DNA-directed RNA polymerases I, II, and III subunit RPABC1;K02328//DNA polymerase delta subunit 2;K17913//carlactone synthase / all-trans-10'-apo-beta-carotenal 13,14-cleaving dioxygenase [EC:1.13.11.69 1.13.11.70];K10704//ubiquitin-conjugating enzyme E2 variant;K14300//nuclear pore complex protein Nup133	Prupe.2G062800	gi|4432794|gb|AAD20646.1|	1.9e-48	putative TNP2-like transposon protein [Arabidopsis thaliana]
Prupe.3G116000	0.64	0.53	0.52	0.18	0.08	0.21	-1.74147	Down	2.4527e-05	gi|595971288|ref|XP_007217556.1|//hypothetical protein PRUPE_ppa022358mg [Prunus persica]	NA	NA	NA	K04730//interleukin-1 receptor-associated kinase 1 [EC:2.7.11.1]	Prupe.3G116000	gi|186511602|ref|NP_849538.2|	1e-261	probable LRR receptor-like serine/threonine-protein kinase [Arabidopsis thaliana]
Prupe.5G148200	9.55	9.06	9.14	3.99	1.72	2.38	-1.73945	Down	3.95361e-10	gi|595851778|ref|XP_007210183.1|//hypothetical protein PRUPE_ppa019976mg [Prunus persica]	NA	NA	NA	NA
Prupe.4G215700	1.01	1.09	0.98	0.25	0	0.44	-1.73934	Down	0.00516961	gi|947065243|gb|KRH14386.1|//hypothetical protein GLYMA_14G022700 [Glycine max]	NA	NA	NA	NA
Prupe.7G208100	0.51	0.33	0.15	0.03	0.14	0.03	-1.73748	Down	0.00820559	gi|595811180|ref|XP_007203192.1|//hypothetical protein PRUPE_ppa025237mg [Prunus persica]	NA	NA	NA	NA	Prupe.7G208100	gi|15236618|ref|NP_194926.1|	1.8e-67	uncharacterized protein [Arabidopsis thaliana]
Prupe.I002000	0.25	0.23	0.19	0.07	0.01	0.06	-1.73708	Down	0.00606475	gi|595791407|ref|XP_007199452.1|//hypothetical protein PRUPE_ppa026840mg [Prunus persica]	NA	NA	NA	K16226//disease resistance protein RPS4;K13412//calcium-dependent protein kinase [EC:2.7.11.1]	Prupe.I002000	gi|15242334|ref|NP_199333.1|	1.6e-27	TIR-NBS-LRR class disease resistance protein [Arabidopsis thaliana]
Prupe.6G183300	2.36	2.52	2.62	0.68	0.91	0.61	-1.73196	Down	9.11919e-12	gi|595841345|ref|XP_007208192.1|//hypothetical protein PRUPE_ppa020859mg [Prunus persica]	NA	NA	NA	NA	Prupe.6G183300	gi|15218229|ref|NP_177937.1|	3.8e-203	protein UNFERTILIZED EMBRYO SAC 2 [Arabidopsis thaliana]
Prupe.7G136100	1.29	2.98	1.74	0.78	0.31	0.47	-1.72862	Down	0.000554082	gi|595817064|ref|XP_007204156.1|//hypothetical protein PRUPE_ppa019651mg [Prunus persica]	NA	NA	NA	NA
Prupe.1G052200	0.14	0.29	0.19	0.01	0.03	0.09	-1.72767	Down	0.00914166	gi|596257357|ref|XP_007224818.1|//hypothetical protein PRUPE_ppa023526mg [Prunus persica]	NA	NA	NA	K19613//leucine-rich repeat protein SHOC2	Prupe.1G052200	gi|32364507|gb|AAP80281.1|	1.8e-131	resistance protein Hod3 [Arabidopsis thaliana]
Prupe.6G303900	0.94	0.88	1.07	0.23	0.17	0.37	-1.72488	Down	0.000264368	gi|595835650|ref|XP_007207095.1|//hypothetical protein PRUPE_ppa022799mg [Prunus persica]	NA	GO:0003677//DNA binding	GO:0006351//transcription, DNA-templated	K09264//MADS-box transcription factor, plant	Prupe.6G303900	gi|15239669|ref|NP_199678.1|	2.3e-49	agamous-like MADS-box protein AGL80 [Arabidopsis thaliana]
BGI_novel_G000716	21.65	26.42	22.75	7.58	6.5	7.37	-1.72349	Down	3.12365e-29	NA	NA	NA	NA	NA
Prupe.7G139800	0.63	0.67	0.64	0.1	0.25	0.19	-1.72221	Down	1.60331e-05	gi|595820374|ref|XP_007204653.1|//hypothetical protein PRUPE_ppa001530mg [Prunus persica]	NA	NA	NA	K09873//aquaporin TIP;K13415//protein brassinosteroid insensitive 1 [EC:2.7.10.1 2.7.11.1]	Prupe.7G139800	gi|15240126|ref|NP_201491.1|	6.8e-151	CC-NBS-LRR class disease resistance protein [Arabidopsis thaliana]
Prupe.7G051800	1205.38	847.13	786.91	191.53	423.92	120.49	-1.72029	Down	0.000813969	gi|16903144|gb|AAL30426.1|AF435089_1//beta-1,3-glucanase [Prunus persica]	NA	GO:0008422//beta-glucosidase activity;GO:0043167//ion binding	GO:0006950//response to stress;GO:0044238//primary metabolic process	K10761//tRNA(His) guanylyltransferase [EC:2.7.7.79];K15429//tRNA (guanine37-N1)-methyltransferase [EC:2.1.1.228];K13098//RNA-binding protein FUS	Prupe.7G051800	gi|79446811|ref|NP_191283.2|	3.1e-123	beta-1,3-glucanase 3 [Arabidopsis thaliana]
Prupe.6G060400	0.38	0.28	0.26	0.1	0.09	0.02	-1.71899	Down	0.00561191	gi|645216424|ref|XP_008221052.1|//PREDICTED: josephin-like protein [Prunus mume]	NA	NA	NA	K15235//josephin [EC:3.4.19.12]	Prupe.6G060400	gi|21553960|gb|AAM63041.1|	6.3e-09	unknown [Arabidopsis thaliana]
Prupe.8G257800	1.79	2.01	2.83	0.69	0.47	0.83	-1.71582	Down	5.18573e-09	gi|595792031|ref|XP_007199764.1|//hypothetical protein PRUPE_ppa003141mg [Prunus persica]	GO:0009941//chloroplast envelope	NA	NA	K14487//auxin responsive GH3 gene family	Prupe.8G257800	gi|15227128|ref|NP_182296.1|	4.6e-248	putative indole-3-acetic acid-amido synthetase GH3.9 [Arabidopsis thaliana]
Prupe.8G235500	2.46	2.55	2.08	0.9	0.54	0.66	-1.71481	Down	3.19911e-11	gi|595792923|ref|XP_007200210.1|//hypothetical protein PRUPE_ppa015632mg [Prunus persica]	NA	NA	NA	K03164//DNA topoisomerase II [EC:5.99.1.3]	Prupe.8G235500	gi|9293890|dbj|BAB01793.1|	8e-40	unnamed protein product [Arabidopsis thaliana]
Prupe.7G165900	440.99	334.27	458.71	143.26	93.01	140.65	-1.70844	Down	3.04976e-20	gi|595815329|ref|XP_007203893.1|//hypothetical protein PRUPE_ppa012053mg [Prunus persica]	NA	GO:0003824//catalytic activity	NA	K14611//solute carrier family 23 (nucleobase transporter), member 1/2	Prupe.7G165900	gi|18394235|ref|NP_563973.1|	1.1e-45	Lactoylglutathione lyase / glyoxalase I family protein [Arabidopsis thaliana]
Prupe.2G302500	2.66	3.82	2.11	0.9	0.68	0.96	-1.70837	Down	7.11698e-10	gi|596035432|ref|XP_007219641.1|//hypothetical protein PRUPE_ppa025042mg [Prunus persica]	GO:0043231//intracellular membrane-bounded organelle	GO:0003677//DNA binding;GO:0001071//nucleic acid binding transcription factor activity	GO:0007165//signal transduction;GO:0006355//regulation of transcription, DNA-templated;GO:0006952//defense response;GO:0009725//response to hormone	K13425//WRKY transcription factor 22	Prupe.2G302500	gi|18423435|ref|NP_568777.1|	5.5e-62	WRKY DNA-binding protein 27 [Arabidopsis thaliana]
Prupe.6G088200	218.33	146.72	147.38	38.48	75.44	25.12	-1.70732	Down	0.00028042	gi|595832637|ref|XP_007206511.1|//hypothetical protein PRUPE_ppa019262mg [Prunus persica]	NA	NA	NA	K01188//beta-glucosidase [EC:3.2.1.21]	Prupe.6G088200	gi|15238331|ref|NP_199041.1|	3.1e-162	beta glucosidase 12 [Arabidopsis thaliana]
Prupe.5G209200	7.77	7.39	11.16	3.68	1.95	2.46	-1.70238	Down	8.7023e-12	gi|595847635|ref|XP_007209366.1|//hypothetical protein PRUPE_ppa008761mg [Prunus persica]	NA	GO:0016787//hydrolase activity;GO:0016811//hydrolase activity, acting on carbon-nitrogen (but not peptide) bonds, in linear amides	NA	K13051//beta-aspartyl-peptidase (threonine type) [EC:3.4.19.5]	Prupe.5G209200	gi|15241528|ref|NP_196427.1|	5.3e-128	asparaginase [Arabidopsis thaliana]
Prupe.1G049900	0.69	1.18	0.79	0.27	0.23	0.28	-1.70223	Down	1.87524e-07	gi|596291174|ref|XP_007226298.1|//hypothetical protein PRUPE_ppa020437mg [Prunus persica]	NA	GO:0043531//ADP binding	GO:0006952//defense response	K19613//leucine-rich repeat protein SHOC2;K13457//disease resistance protein RPM1	Prupe.1G049900	gi|15239876|ref|NP_199160.1|	1.4e-155	disease resistance protein RPP8 [Arabidopsis thaliana]
Prupe.6G109200	0.64	0.81	0.68	0.13	0.27	0.18	-1.70147	Down	0.0003277	gi|645217559|ref|XP_008226382.1|//PREDICTED: transcription factor RAX2-like [Prunus mume]	NA	NA	NA	K09422//myb proto-oncogene protein, plant	Prupe.6G109200	gi|41619200|gb|AAS10047.1|	3.1e-67	MYB transcription factor [Arabidopsis thaliana]
Prupe.8G112000	1.58	2.28	1.96	0.42	0.53	0.69	-1.70137	Down	1.8681e-05	gi|595790649|ref|XP_007199073.1|//hypothetical protein PRUPE_ppa018802mg, partial [Prunus persica]	NA	NA	NA	NA
Prupe.1G098900	256.1	232.84	207.5	65.42	74.98	74.67	-1.69938	Down	9.03163e-47	NA	NA	NA	NA	NA	Prupe.1G098900	gi|15234747|ref|NP_194774.1|	2.6e-33	glycine-rich protein [Arabidopsis thaliana]
Prupe.6G081000	1.22	0.85	1.78	0.27	0.36	0.48	-1.69625	Down	6.92019e-06	gi|595838194|ref|XP_007207606.1|//hypothetical protein PRUPE_ppa019452mg [Prunus persica]	NA	NA	NA	NA	Prupe.6G081000	gi|3927826|gb|AAC79583.1|	1.3e-230	hypothetical protein [Arabidopsis thaliana]
Prupe.6G145900	1.35	1.37	1.3	0.36	0.4	0.43	-1.69466	Down	1.57327e-07	NA	NA	NA	NA	NA	Prupe.6G145900	gi|18420042|ref|NP_568027.1|	5.5e-07	Lysine-rich arabinogalactan protein 18 [Arabidopsis thaliana]
Prupe.7G245700	5.95	6.75	5.92	2.13	1.61	1.93	-1.69138	Down	4.80899e-13	gi|595821318|ref|XP_007204796.1|//hypothetical protein PRUPE_ppa018102mg, partial [Prunus persica]	NA	NA	NA	NA	Prupe.7G245700	gi|15232289|ref|NP_191587.1|	6.3e-25	uclacyanin 3 [Arabidopsis thaliana]
Prupe.7G217600	0.71	1.73	1.14	0.44	0.31	0.2	-1.68617	Down	0.000838533	gi|595821080|ref|XP_007204757.1|//hypothetical protein PRUPE_ppa013242mg [Prunus persica]	GO:0005856//cytoskeleton	GO:0008092//cytoskeletal protein binding	GO:0007010//cytoskeleton organization	K05759//profilin	Prupe.7G217600	gi|116831091|gb|ABK28500.1|	7.6e-62	unknown [Arabidopsis thaliana]
Prupe.6G227800	17.43	13.42	15.3	3.8	4.73	5.76	-1.68555	Down	3.356e-20	gi|595841151|ref|XP_007208157.1|//hypothetical protein PRUPE_ppa021514mg [Prunus persica]	NA	NA	NA	K04733//interleukin-1 receptor-associated kinase 4 [EC:2.7.11.1];K04730//interleukin-1 receptor-associated kinase 1 [EC:2.7.11.1]	Prupe.6G227800	gi|15227790|ref|NP_179901.1|	1.4e-183	putative receptor-like protein kinase [Arabidopsis thaliana]
Prupe.7G065500	0.36	0.62	0.23	0.12	0.1	0.13	-1.68452	Down	3.45217e-05	gi|595820826|ref|XP_007204716.1|//hypothetical protein PRUPE_ppa014815mg [Prunus persica]	NA	NA	NA	K19613//leucine-rich repeat protein SHOC2	Prupe.7G065500	gi|9759045|dbj|BAB09567.1|	3.6e-143	disease resistance protein-like [Arabidopsis thaliana]
Prupe.6G336700	29.6	32.02	22.79	8.98	6.5	10.58	-1.6791	Down	2.33878e-17	gi|645222446|ref|XP_008218168.1|//PREDICTED: uncharacterized protein LOC103318549 [Prunus mume]	NA	NA	NA	NA
Prupe.2G161900	0.6	0.52	0.52	0.09	0.22	0.12	-1.6778	Down	0.00331934	gi|595905497|ref|XP_007214062.1|//hypothetical protein PRUPE_ppa017566mg [Prunus persica]	NA	GO:0003824//catalytic activity	GO:0008152//metabolic process	K15095//(+)-neomenthol dehydrogenase [EC:1.1.1.208]	Prupe.2G161900	gi|15233062|ref|NP_191681.1|	1.2e-96	(+)-neomenthol dehydrogenase [Arabidopsis thaliana]
Prupe.7G119800	0.41	0.27	0.52	0.09	0.09	0.11	-1.67581	Down	0.00465236	gi|645272277|ref|XP_008241318.1|//PREDICTED: cytochrome P450 76A2-like [Prunus mume]	NA	GO:0016709//oxidoreductase activity, acting on paired donors, with incorporation or reduction of molecular oxygen, NAD(P)H as one donor, and incorporation of one atom of oxygen;GO:0005506//iron ion binding	GO:0008152//metabolic process	K00517;K05280//flavonoid 3'-monooxygenase [EC:1.14.13.21]	Prupe.7G119800	gi|26451157|dbj|BAC42682.1|	2.4e-125	putative cytochrome P450 [Arabidopsis thaliana]
Prupe.1G564100	9.73	9.36	10.25	3.02	3.77	3.5	-1.67497	Down	9.36469e-38	gi|596299619|ref|XP_007227663.1|//hypothetical protein PRUPE_ppa025328mg [Prunus persica]	NA	GO:0004674//protein serine/threonine kinase activity;GO:0005524//ATP binding	GO:0006468//protein phosphorylation	K13414//mitogen-activated protein kinase kinase kinase 1 [EC:2.7.11.25]	Prupe.1G564100	gi|15236515|ref|NP_192590.1|	3.1e-107	mitogen-activated protein kinase kinase kinase 1 [Arabidopsis thaliana]
Prupe.3G207300	2.83	4.41	2.09	0.68	1.21	0.88	-1.67477	Down	4.34731e-06	gi|596001028|ref|XP_007218131.1|//hypothetical protein PRUPE_ppa007130mg [Prunus persica]	NA	NA	NA	K12855//pre-mRNA-processing factor 6	Prupe.3G207300	gi|15236308|ref|NP_192252.1|	1.9e-82	pre-mRNA-processing factor 6-like protein STA1 [Arabidopsis thaliana]
Prupe.5G236300	0.43	0.21	0.4	0.05	0.07	0.12	-1.67476	Down	0.00898069	gi|595847285|ref|XP_007209293.1|//hypothetical protein PRUPE_ppa007728mg [Prunus persica]	GO:0044424//intracellular part	GO:0016211//ammonia ligase activity;GO:0032559//adenyl ribonucleotide binding	GO:0006541//glutamine metabolic process;GO:0071941//nitrogen cycle metabolic process	K01915//glutamine synthetase [EC:6.3.1.2]	Prupe.5G236300	gi|15240288|ref|NP_198576.1|	1.2e-190	glutamine synthetase 1;1 [Arabidopsis thaliana]
Prupe.5G158800	3.42	4.23	3.49	0.88	0.27	1.81	-1.67266	Down	0.00894043	gi|645268136|ref|XP_008239389.1|//PREDICTED: uncharacterized transmembrane protein DDB_G0289901-like [Prunus mume]	NA	GO:0046872//metal ion binding	NA	K15172//transcription elongation factor SPT5;K03260//translation initiation factor 4G;K13098//RNA-binding protein FUS	Prupe.5G158800	gi|15237667|ref|NP_196049.1|	1.3e-37	kow domain-containing transcription factor 1 [Arabidopsis thaliana]
Prupe.1G557100	0.66	0.78	0.61	0.22	0.2	0.18	-1.6651	Down	0.000140894	gi|596259143|ref|XP_007224887.1|//hypothetical protein PRUPE_ppa022367mg [Prunus persica]	NA	NA	NA	K06758;K03283//heat shock 70kDa protein 1/8;K19613//leucine-rich repeat protein SHOC2	Prupe.1G557100	gi|10178211|dbj|BAB11635.1|	1.7e-114	TMV resistance protein N [Arabidopsis thaliana]
Prupe.5G159000	2.72	3.66	4.26	1.13	1.5	0.6	-1.66302	Down	2.56353e-06	gi|595851405|ref|XP_007210111.1|//hypothetical protein PRUPE_ppa022069mg [Prunus persica]	NA	NA	NA	K03260//translation initiation factor 4G	Prupe.5G159000	gi|15242694|ref|NP_201131.1|	3.8e-57	zinc finger CCCH domain-containing protein 67 [Arabidopsis thaliana]
Prupe.4G165600	6.34	3.4	6.48	1.39	2.4	1.1	-1.66194	Down	1.60989e-06	gi|645240283|ref|XP_008226534.1|//PREDICTED: epidermis-specific secreted glycoprotein EP1-like [Prunus mume]	NA	NA	NA	K14962//COMPASS component SWD2;K00276//primary-amine oxidase [EC:1.4.3.21];K19355//mannan endo-1,4-beta-mannosidase [EC:3.2.1.78]	Prupe.4G165600	gi|15219200|ref|NP_178006.1|	7.6e-127	curculin-like (mannose-binding) lectin family protein [Arabidopsis thaliana]
Prupe.6G208800	1.05	0.6	1.13	0.25	0.16	0.39	-1.66172	Down	0.000260482	gi|595832602|ref|XP_007206505.1|//hypothetical protein PRUPE_ppa019242mg [Prunus persica]	NA	GO:0030246//carbohydrate binding;GO:0032559//adenyl ribonucleotide binding;GO:0004672//protein kinase activity	GO:0006464//cellular protein modification process	K04733//interleukin-1 receptor-associated kinase 4 [EC:2.7.11.1];K04730//interleukin-1 receptor-associated kinase 1 [EC:2.7.11.1]	Prupe.6G208800	gi|15238190|ref|NP_196615.1|	1.1e-223	L-type lectin-domain containing receptor kinase IX.1 [Arabidopsis thaliana]
Prupe.5G125600	18.94	24.99	23.53	6.05	3.96	10.58	-1.65796	Down	2.23574e-08	gi|147795447|emb|CAN65859.1|//hypothetical protein VITISV_014848 [Vitis vinifera]	NA	NA	NA	NA
Prupe.4G093300	0.47	0.53	0.44	0.11	0.1	0.2	-1.65633	Down	0.000335859	gi|595884506|ref|XP_007212989.1|//hypothetical protein PRUPE_ppa022572mg [Prunus persica]	NA	NA	NA	K04733//interleukin-1 receptor-associated kinase 4 [EC:2.7.11.1];K04730//interleukin-1 receptor-associated kinase 1 [EC:2.7.11.1]	Prupe.4G093300	gi|15218959|ref|NP_173549.1|	9.6e-180	wall-associated receptor kinase 2 [Arabidopsis thaliana]
Prupe.1G081300	107.48	83.67	71.85	20	40.85	13.24	-1.65459	Down	0.000447678	gi|645234367|ref|XP_008223778.1|//PREDICTED: uncharacterized protein LOC103323554 [Prunus mume]	NA	NA	NA	K17604//zinc finger SWIM domain-containing protein 3;K01188//beta-glucosidase [EC:3.2.1.21];K00679//phospholipid:diacylglycerol acyltransferase [EC:2.3.1.158];K01206//alpha-L-fucosidase [EC:3.2.1.51];K10960//geranylgeranyl diphosphate/geranylgeranyl-bacteriochlorophyllide a reductase [EC:1.3.1.83 1.3.1.111]	Prupe.1G081300	gi|2832625|emb|CAA16754.1|	1.4e-97	putative protein [Arabidopsis thaliana]
Prupe.7G089000	15.09	13.41	12.92	3.57	6.31	3	-1.65128	Down	1.36945e-10	gi|595804893|ref|XP_007202225.1|//hypothetical protein PRUPE_ppa008578mg [Prunus persica]	NA	GO:0003824//catalytic activity;GO:0004871//signal transducer activity	NA	K14493//gibberellin receptor GID1 [EC:3.-.-.-]	Prupe.7G089000	gi|15240090|ref|NP_196275.1|	2.3e-100	probable carboxylesterase 15 [Arabidopsis thaliana]
Prupe.4G045300	1.17	1.47	0.53	0.19	0.3	0.34	-1.64872	Down	0.00249507	gi|595864576|ref|XP_007211797.1|//hypothetical protein PRUPE_ppa009777mg [Prunus persica]	NA	NA	NA	K01953//asparagine synthase (glutamine-hydrolysing) [EC:6.3.5.4]	Prupe.4G045300	gi|18416995|ref|NP_567775.1|	2.3e-62	aluminum induced protein with YGL and LRDR motifs [Arabidopsis thaliana]
Prupe.1G121000	166.02	245.67	136.77	40.49	24.29	85.2	-1.64859	Down	0.00114714	gi|596198440|ref|XP_007223660.1|//hypothetical protein PRUPE_ppa012792mg [Prunus persica]	NA	NA	NA	NA
Prupe.3G013700	19.74	14.54	22.14	4.83	7.04	6.01	-1.6476	Down	1.77342e-15	gi|645243251|ref|XP_008227890.1|//PREDICTED: butyrate--CoA ligase AAE11, peroxisomal-like [Prunus mume]	NA	GO:0003824//catalytic activity	NA	K00666//fatty-acyl-CoA synthase [EC:6.2.1.-];K01904//4-coumarate--CoA ligase [EC:6.2.1.12]	Prupe.3G013700	gi|29893229|gb|AAP03023.1|	1.3e-209	acyl-activating enzyme 12 [Arabidopsis thaliana]
Prupe.1G019900	64.69	39.45	58.83	19.89	12.63	19.22	-1.64746	Down	2.86456e-14	gi|596272820|ref|XP_007225118.1|//hypothetical protein PRUPE_ppa002648mg [Prunus persica]	GO:0031224//intrinsic component of membrane	GO:0015291//secondary active transmembrane transporter activity	GO:0015698//inorganic anion transport	K17471//sulfate transporter 3	Prupe.1G019900	gi|186510950|ref|NP_190758.2|	2.3e-277	sulfate transporter 3;1 [Arabidopsis thaliana]
Prupe.1G146300	0.69	0.23	1.05	0.11	0.16	0.25	-1.64702	Down	0.0041182	gi|596289986|ref|XP_007226108.1|//hypothetical protein PRUPE_ppa010990mg [Prunus persica]	NA	NA	NA	NA	Prupe.1G146300	gi|18403044|ref|NP_566687.1|	1e-64	DUF679 domain membrane protein 2 [Arabidopsis thaliana]
Prupe.8G164100	31.93	32.46	32.39	9.8	10.27	11.07	-1.64503	Down	1.29343e-70	gi|595795554|ref|XP_007201033.1|//hypothetical protein PRUPE_ppa006293mg [Prunus persica]	NA	NA	NA	K19366//spartin	Prupe.8G164100	gi|15227905|ref|NP_179374.1|	2.3e-135	senescence/dehydration related protein [Arabidopsis thaliana]
Prupe.7G240400	2.6	2.46	1.7	0.72	1.05	0.1	-1.64379	Down	0.00167449	gi|595811992|ref|XP_007203328.1|//hypothetical protein PRUPE_ppa020117mg, partial [Prunus persica]	NA	NA	NA	K15271//ATP-dependent DNA helicase HFM1/MER3 [EC:3.6.4.12]	Prupe.7G240400	gi|30689384|ref|NP_194969.2|	1.9e-159	pentatricopeptide repeat-containing protein [Arabidopsis thaliana]
BGI_novel_G000636	6.32	9.11	7.89	3.91	1.57	1.6	-1.64339	Down	3.96753e-06	gi|645224261|ref|XP_008219024.1|//PREDICTED: uncharacterized protein LOC103319292 [Prunus mume]	NA	NA	NA	NA
Prupe.8G021800	0.36	0.28	0.16	0.08	0.07	0.05	-1.64101	Down	0.00732209	gi|595799427|ref|XP_007201527.1|//hypothetical protein PRUPE_ppa016887mg [Prunus persica]	NA	NA	NA	K15639//PHYB activation tagged suppressor 1 [EC:1.14.-.-]	Prupe.8G021800	gi|15225777|ref|NP_180239.1|	9.3e-112	cytochrome P450 734A1 [Arabidopsis thaliana]
Prupe.1G127900	133.95	102.91	155.55	56.05	28.18	40.96	-1.63678	Down	9.39483e-13	gi|596216171|ref|XP_007223920.1|//hypothetical protein PRUPE_ppa011018mg [Prunus persica]	NA	NA	GO:0006952//defense response;GO:0006950//response to stress;GO:0009607//response to biotic stimulus	K02553
Prupe.8G239900	0.85	1.09	0.94	0.3	0.36	0.25	-1.63615	Down	3.22029e-09	gi|645259530|ref|XP_008235405.1|//PREDICTED: ent-copalyl diphosphate synthase, chloroplastic [Prunus mume]	NA	GO:0016872//intramolecular lyase activity;GO:0046872//metal ion binding	NA	K04120//ent-copalyl diphosphate synthase [EC:5.5.1.13]	Prupe.8G239900	gi|15235504|ref|NP_192187.1|	3e-236	Ent-copalyl diphosphate synthase [Arabidopsis thaliana]
BGI_novel_G000084	1.14	1.55	1.47	0.42	0.26	0.57	-1.63495	Down	1.73504e-05	gi|731404099|ref|XP_010655318.1|//PREDICTED: uncharacterized protein LOC104880432 [Vitis vinifera]	NA	NA	NA	K05387//glutamate receptor, ionotropic, plant	BGI_novel_G000084	gi|8778880|gb|AAF79879.1|AC000348_32	1.6e-07	T7N9.5 [Arabidopsis thaliana]
BGI_novel_G000742	1.61	1.14	0.73	0.41	0.47	0.15	-1.63397	Down	0.000756034	gi|703135223|ref|XP_010105822.1|//Activating signal cointegrator 1 complex subunit 3 [Morus notabilis]	NA	GO:0016787//hydrolase activity;GO:0000166//nucleotide binding	NA	K18663//activating signal cointegrator complex subunit 3 [EC:3.6.4.12]	BGI_novel_G000742	gi|334188537|ref|NP_001190584.1|	6.3e-12	U5 small nuclear ribonucleoprotein helicase [Arabidopsis thaliana]
Prupe.1G080500	197.89	127.91	142.39	41.27	43.65	64.7	-1.63383	Down	7.33897e-15	gi|595864445|ref|XP_007211772.1|//hypothetical protein PRUPE_ppa009661mg [Prunus persica]	NA	NA	NA	K01183//chitinase [EC:3.2.1.14]	Prupe.1G080500	gi|15232509|ref|NP_191010.1|	6.4e-92	chitinase class IV [Arabidopsis thaliana]
Prupe.6G091900	0.68	0.72	0.89	0.12	0.28	0.26	-1.63236	Down	0.000199152	gi|595843269|ref|XP_007208583.1|//hypothetical protein PRUPE_ppa023046mg [Prunus persica]	NA	NA	NA	K14638//solute carrier family 15 (peptide/histidine transporter), member 3/4	Prupe.6G091900	gi|15231202|ref|NP_190152.1|	3.9e-176	probable nitrate excretion transporter 2 [Arabidopsis thaliana]
Prupe.2G091700	2.05	2.51	2.52	0.67	0.88	0.67	-1.6319	Down	2.21289e-09	gi|596031934|ref|XP_007219482.1|//hypothetical protein PRUPE_ppa022057mg [Prunus persica]	NA	GO:0016703//oxidoreductase activity, acting on single donors with incorporation of molecular oxygen, incorporation of one atom of oxygen (internal monooxygenases or internal mixed function oxidases)	GO:0008152//metabolic process	K10526//OPC-8:0 CoA ligase 1 [EC:6.2.1.-]	Prupe.2G091700	gi|18394871|ref|NP_564115.1|	2.5e-131	OPC-8:0 CoA ligase1 [Arabidopsis thaliana]
Prupe.7G258800	0.65	0.7	0.9	0.23	0.14	0.31	-1.62849	Down	4.22826e-05	gi|645275675|ref|XP_008242934.1|//PREDICTED: G-type lectin S-receptor-like serine/threonine-protein kinase At1g11410 [Prunus mume]	NA	NA	NA	K01183//chitinase [EC:3.2.1.14]	Prupe.7G258800	gi|9294449|dbj|BAB02668.1|	2.9e-97	receptor kinase 1 [Arabidopsis thaliana]
Prupe.4G200000	174.13	199	156.58	59.23	45.96	66.09	-1.62679	Down	9.40964e-32	gi|645241372|ref|XP_008227046.1|//PREDICTED: (-)-alpha-pinene synthase-like [Prunus mume]	NA	NA	NA	K15803//(-)-germacrene D synthase [EC:4.2.3.22 4.2.3.75];K14181//valencene/7-epi-alpha-selinene synthase [EC:4.2.3.73 4.2.3.86]	Prupe.4G200000	gi|42568048|ref|NP_197784.2|	2.8e-114	alpha-humulene/(-)-(E)-beta-caryophyllene synthase [Arabidopsis thaliana]
Prupe.6G143900	10.93	11.3	10.07	3.76	2.5	3.78	-1.62352	Down	7.41723e-17	gi|595825067|ref|XP_007205347.1|//hypothetical protein PRUPE_ppa007108mg [Prunus persica]	NA	GO:0016787//hydrolase activity	NA	K11407//histone deacetylase 6 [EC:3.5.1.98]	Prupe.6G143900	gi|18390898|ref|NP_563817.1|	1.9e-164	histone deacetylase 8 [Arabidopsis thaliana]
Prupe.8G197000	19.18	16.12	21.34	4.24	5.26	8.58	-1.62208	Down	2.31889e-11	gi|595796396|ref|XP_007201144.1|//hypothetical protein PRUPE_ppa016050mg, partial [Prunus persica]	NA	GO:0016709//oxidoreductase activity, acting on paired donors, with incorporation or reduction of molecular oxygen, NAD(P)H as one donor, and incorporation of one atom of oxygen;GO:0005506//iron ion binding	GO:0008152//metabolic process	K17961//cytochrome P450 family 82 subfamily G polypeptide 1 [EC:1.14.-.-]	Prupe.8G197000	gi|15230811|ref|NP_189154.1|	9.1e-147	cytochrome P450, family 82, subfamily G, polypeptide 1 [Arabidopsis thaliana]
Prupe.8G074800	0.46	0.73	0.81	0.27	0.08	0.15	-1.62206	Down	0.00774039	gi|645263196|ref|XP_008237122.1|//PREDICTED: NAC domain-containing protein 43-like [Prunus mume]	NA	NA	NA	K13126//polyadenylate-binding protein	Prupe.8G074800	gi|27754598|gb|AAO22745.1|	2.8e-84	putative NAM (no apical meristem) protein [Arabidopsis thaliana]
Prupe.4G190900	7.54	5.72	8.1	1.73	2.56	2.59	-1.62099	Down	2.65735e-12	gi|595793565|ref|XP_007200531.1|//hypothetical protein PRUPE_ppa009493mg [Prunus persica]	NA	GO:0003677//DNA binding	GO:0006351//transcription, DNA-templated	NA
BGI_novel_G000779	14.65	19.02	9.32	5.6	4.34	3.73	-1.62031	Down	4.93274e-11	gi|595794095|ref|XP_007200796.1|//hypothetical protein PRUPE_ppa024688mg, partial [Prunus persica]	NA	NA	NA	K03283//heat shock 70kDa protein 1/8;K04733//interleukin-1 receptor-associated kinase 4 [EC:2.7.11.1];K19613//leucine-rich repeat protein SHOC2	BGI_novel_G000779	gi|10178211|dbj|BAB11635.1|	3.1e-13	TMV resistance protein N [Arabidopsis thaliana]
Prupe.4G153600	0.33	0.35	0.31	0.06	0.06	0.14	-1.61922	Down	0.00644401	gi|595862967|ref|XP_007211497.1|//hypothetical protein PRUPE_ppa007835mg [Prunus persica]	NA	GO:0032559//adenyl ribonucleotide binding;GO:0004672//protein kinase activity	GO:0006464//cellular protein modification process	K04733//interleukin-1 receptor-associated kinase 4 [EC:2.7.11.1];K04730//interleukin-1 receptor-associated kinase 1 [EC:2.7.11.1]	Prupe.4G153600	gi|15218397|ref|NP_177974.1|	6.7e-143	receptor-like serine/threonine-protein kinase [Arabidopsis thaliana]
Prupe.2G181400	211.64	163.08	170.76	34.39	54.65	79.53	-1.61741	Down	3.85435e-06	gi|596029970|ref|XP_007219423.1|//hypothetical protein PRUPE_ppa021993mg, partial [Prunus persica]	NA	GO:0004553//hydrolase activity, hydrolyzing O-glycosyl compounds;GO:0043167//ion binding	GO:0044238//primary metabolic process	K01183//chitinase [EC:3.2.1.14]	Prupe.2G181400	gi|7525041|ref|NP_051067.1|	4.2e-103	ribulose-1,5-bisphosphate carboxylase/oxygenase large subunit [Arabidopsis thaliana]
Prupe.1G410400	5.83	6.38	8.83	2.89	1.4	2.38	-1.61313	Down	2.77517e-09	gi|596183720|ref|XP_007223311.1|//hypothetical protein PRUPE_ppa007300mg [Prunus persica]	GO:0005634//nucleus	GO:0003677//DNA binding;GO:0043565//sequence-specific DNA binding;GO:0003700//transcription factor activity, sequence-specific DNA binding;GO:0044212//transcription regulatory region DNA binding	GO:0010286//heat acclimation;GO:0034620//cellular response to unfolded protein;GO:0006351//transcription, DNA-templated;GO:0045893//positive regulation of transcription, DNA-templated;GO:0001666//response to hypoxia	K09419//heat shock transcription factor, other eukaryote	Prupe.1G410400	gi|15225255|ref|NP_180184.1|	3.5e-99	heat stress transcription factor A-2 [Arabidopsis thaliana]
Prupe.2G109700	7.6	9.79	8.27	2.46	3.13	2.76	-1.61155	Down	1.57468e-22	gi|645252699|ref|XP_008232239.1|//PREDICTED: ent-kaurenoic acid oxidase 1-like [Prunus mume]	NA	NA	NA	K04123//ent-kaurenoic acid hydroxylase [EC:1.14.13.79]	Prupe.2G109700	gi|15220438|ref|NP_172008.1|	1.4e-205	ent-kaurenoic acid oxidase 1 [Arabidopsis thaliana]
Prupe.8G205900	3.89	3.14	2.8	0.75	0.94	0.93	-1.61154	Down	0.00486655	gi|595792747|ref|XP_007200122.1|//hypothetical protein PRUPE_ppa018523mg [Prunus persica]	NA	NA	NA	NA
Prupe.4G157400	20.36	20.61	18.43	5.69	5.14	8.46	-1.6113	Down	1.99461e-17	gi|645281282|ref|XP_008245551.1|//PREDICTED: protein trichome birefringence-like 41 [Prunus mume]	NA	NA	NA	NA	Prupe.4G157400	gi|18396930|ref|NP_564318.1|	1e-115	protein trichome birefringence-like 38 [Arabidopsis thaliana]
Prupe.3G120900	1.65	1.93	1.71	0.28	0.57	0.75	-1.60846	Down	7.51947e-05	gi|595883650|ref|XP_007212830.1|//hypothetical protein PRUPE_ppa020727mg, partial [Prunus persica]	NA	NA	NA	K16292//KDEL-tailed cysteine endopeptidase [EC:3.4.22.-]	Prupe.3G120900	gi|18423124|ref|NP_568722.1|	1.5e-44	KDEL-tailed cysteine endopeptidase CEP1 [Arabidopsis thaliana]
Prupe.3G286300	0.34	0.49	0.38	0.08	0.13	0.1	-1.60765	Down	0.00721198	gi|595951174|ref|XP_007216393.1|//hypothetical protein PRUPE_ppa021473mg [Prunus persica]	NA	NA	NA	NA	Prupe.3G286300	gi|22330793|ref|NP_683522.1|	2.1e-35	uncharacterized protein [Arabidopsis thaliana]
Prupe.5G094000	8.53	7.29	9.55	1.47	4.88	1.05	-1.60734	Down	0.000834899	gi|595845741|ref|XP_007208996.1|//hypothetical protein PRUPE_ppb024519mg [Prunus persica]	NA	NA	NA	NA	Prupe.5G094000	gi|15234263|ref|NP_192902.1|	1.6e-12	osmotin-like protein OSM34 [Arabidopsis thaliana]
BGI_novel_G000475	5.11	6.38	5.27	2.17	1.72	1.58	-1.6066	Down	9.87867e-17	gi|595846396|ref|XP_007209124.1|//hypothetical protein PRUPE_ppa005479mg [Prunus persica]	GO:0016021//integral component of membrane	GO:0016757//transferase activity, transferring glycosyl groups	NA	K08238//xyloglucan 6-xylosyltransferase [EC:2.4.2.39]	BGI_novel_G000475	gi|15229784|ref|NP_189967.1|	2.6e-30	calmodulin 7 [Arabidopsis thaliana]
Prupe.3G250100	3.07	1.91	2.77	0.98	0.45	1	-1.60528	Down	5.2586e-06	gi|595937313|ref|XP_007215575.1|//hypothetical protein PRUPE_ppa007503mg [Prunus persica]	NA	GO:0004620//phospholipase activity;GO:0042578//phosphoric ester hydrolase activity	GO:0007165//signal transduction;GO:0044238//primary metabolic process	NA	Prupe.3G250100	gi|186478451|ref|NP_172824.3|	1.1e-126	phospholipase C/ phosphoric diester hydrolase [Arabidopsis thaliana]
Prupe.2G045500	74.67	88.59	90.57	28.97	29.43	25.37	-1.60501	Down	2.40416e-48	gi|596000506|ref|XP_007218075.1|//hypothetical protein PRUPE_ppa006848mg [Prunus persica]	GO:0044464//cell part	NA	NA	K02940//large subunit ribosomal protein L9e;K01623//fructose-bisphosphate aldolase, class I [EC:4.1.2.13]	Prupe.2G045500	gi|186520861|ref|NP_196322.3|	8.9e-154	nodulin MtN21 /EamA-like transporter family protein [Arabidopsis thaliana]
Prupe.4G257600	1225.77	969.26	1233.03	300.06	416.84	410.46	-1.60395	Down	7.14441e-23	gi|595863775|ref|XP_007211648.1|//hypothetical protein PRUPE_ppa008862mg [Prunus persica]	NA	NA	NA	K06699//proteasome activator subunit 4;K12472//epidermal growth factor receptor substrate 15	Prupe.4G257600	gi|227202664|dbj|BAH56805.1|	7.8e-60	AT5G25610 [Arabidopsis thaliana]
BGI_novel_G000735	1.24	1.41	0.89	0.23	0.65	0.18	-1.60365	Down	0.000225645	gi|595857926|ref|XP_007210642.1|//hypothetical protein PRUPE_ppa020213mg [Prunus persica]	NA	NA	NA	K17710//pentatricopeptide repeat domain-containing protein 1	BGI_novel_G000735	gi|30689384|ref|NP_194969.2|	3.7e-36	pentatricopeptide repeat-containing protein [Arabidopsis thaliana]
BGI_novel_G000571	7.88	7.14	7.17	2.94	2.09	2.26	-1.60218	Down	1.30061e-19	gi|645219770|ref|XP_008237309.1|//PREDICTED: leucine-rich repeat receptor-like serine/threonine-protein kinase BAM1 [Prunus mume]	GO:0016021//integral component of membrane;GO:0005886//plasma membrane	GO:0005524//ATP binding;GO:0033612//receptor serine/threonine kinase binding;GO:0004672//protein kinase activity	GO:0048437//floral organ development;GO:0048229//gametophyte development;GO:0006468//protein phosphorylation;GO:0010075//regulation of meristem growth	K00924	BGI_novel_G000571	gi|15239123|ref|NP_201371.1|	6.9e-48	leucine-rich repeat receptor-like serine/threonine-protein kinase BAM1 [Arabidopsis thaliana]
Prupe.8G162900	2.34	1.73	2.69	0.49	0.93	0.74	-1.59631	Down	2.32629e-07	gi|595799927|ref|XP_007201597.1|//hypothetical protein PRUPE_ppa020975mg [Prunus persica]	NA	NA	NA	K14856//protein SDA1;K00276//primary-amine oxidase [EC:1.4.3.21]	Prupe.8G162900	gi|15236222|ref|NP_195220.1|	5e-261	armadillo repeat only 1 protein [Arabidopsis thaliana]
Prupe.4G284800	0.28	0.56	0.49	0.12	0.17	0.11	-1.59568	Down	0.00039212	gi|595910136|ref|XP_007214309.1|//hypothetical protein PRUPE_ppb015994mg [Prunus persica]	NA	NA	NA	K15078//structure-specific endonuclease subunit SLX1 [EC:3.6.1.-]	Prupe.4G284800	gi|15231862|ref|NP_188065.1|	7.4e-105	NB-ARC domain-containing disease resistance protein [Arabidopsis thaliana]
Prupe.4G121900	0.45	0.32	0.45	0.17	0.09	0.1	-1.59472	Down	0.000559823	gi|595904903|ref|XP_007214009.1|//hypothetical protein PRUPE_ppa014796mg [Prunus persica]	NA	NA	NA	K13466//EIX receptor 1/2	Prupe.4G121900	gi|15226862|ref|NP_181039.1|	1.3e-215	disease resistance family protein / LRR family protein [Arabidopsis thaliana]
Prupe.7G214300	11.83	12.32	7.4	3.08	4.04	3.11	-1.59403	Down	3.27958e-11	gi|645274639|ref|XP_008242435.1|//PREDICTED: probable caffeoyl-CoA O-methyltransferase At4g26220 isoform X1 [Prunus mume]	NA	NA	NA	K00588//caffeoyl-CoA O-methyltransferase [EC:2.1.1.104]	Prupe.7G214300	gi|18416703|ref|NP_567739.1|	2.9e-85	putative caffeoyl-CoA O-methyltransferase [Arabidopsis thaliana]
Prupe.1G255600	1.99	1.18	1.36	0.43	0.51	0.46	-1.59381	Down	4.97115e-05	gi|596292315|ref|XP_007226482.1|//hypothetical protein PRUPE_ppa026613mg [Prunus persica]	NA	NA	NA	NA	Prupe.1G255600	gi|18395308|ref|NP_564205.1|	8.3e-26	uncharacterized protein [Arabidopsis thaliana]
Prupe.6G352400	16.15	21.3	18.52	6.32	4.88	7.17	-1.59202	Down	5.58616e-16	NA	NA	NA	NA	NA
Prupe.2G319600	41.62	31.63	26.37	9.65	14.12	9	-1.58895	Down	4.41986e-14	gi|596003635|ref|XP_007218269.1|//hypothetical protein PRUPE_ppa008269mg [Prunus persica]	NA	GO:0003824//catalytic activity	GO:0008152//metabolic process	K00475//naringenin 3-dioxygenase [EC:1.14.11.9];K18054//2'-deoxymugineic-acid 2'-dioxygenase / mugineic-acid 3-dioxygenase [EC:1.14.11.24 1.14.11.25]	Prupe.2G319600	gi|15238567|ref|NP_197841.1|	4.4e-144	putative 2OG-Fe(II) oxygenase [Arabidopsis thaliana]
Prupe.1G080700	2.19	2.99	1.44	0.19	0.43	1.24	-1.58819	Down	0.00263552	gi|596292696|ref|XP_007226544.1|//hypothetical protein PRUPE_ppa024941mg [Prunus persica]	NA	NA	NA	K01183//chitinase [EC:3.2.1.14]	Prupe.1G080700	gi|15232509|ref|NP_191010.1|	4.5e-108	chitinase class IV [Arabidopsis thaliana]
Prupe.2G258300	32.59	45.89	28.68	12.68	8.06	14.25	-1.58586	Down	7.65281e-12	gi|596049594|ref|XP_007220506.1|//hypothetical protein PRUPE_ppa014222mg [Prunus persica]	NA	NA	NA	NA	Prupe.2G258300	gi|145334303|ref|NP_001078533.1|	6.7e-24	Heavy metal transport/detoxification superfamily protein [Arabidopsis thaliana]
Prupe.1G153000	0.61	0.76	0.47	0.22	0.15	0.22	-1.58552	Down	5.94666e-05	gi|596118995|ref|XP_007221729.1|//hypothetical protein PRUPE_ppb020494mg [Prunus persica]	NA	NA	NA	K10528//hydroperoxide lyase [EC:4.1.2.-]	Prupe.1G153000	gi|21536721|gb|AAM61053.1|	2.5e-19	AtPH1-like protein [Arabidopsis thaliana]
Prupe.3G032700	2.62	2.38	1.88	0.59	1.19	0.33	-1.58401	Down	0.000138259	gi|595968810|ref|XP_007217413.1|//hypothetical protein PRUPE_ppa024154mg [Prunus persica]	NA	GO:0016788//hydrolase activity, acting on ester bonds	NA	K01188//beta-glucosidase [EC:3.2.1.21];K00679//phospholipid:diacylglycerol acyltransferase [EC:2.3.1.158];K10396//kinesin family member 5;K10960//geranylgeranyl diphosphate/geranylgeranyl-bacteriochlorophyllide a reductase [EC:1.3.1.83 1.3.1.111]	Prupe.3G032700	gi|4587535|gb|AAD25766.1|AC006577_2	1.5e-102	Belongs to the PF|00657 Lipase/Acylhydrolase with GDSL-motif family. EST gb|R29935 comes from this gene [Arabidopsis thaliana]
Prupe.4G281100	7.34	8.82	7.76	2.77	2.5	2.7	-1.58273	Down	8.01355e-27	gi|595882371|ref|XP_007212580.1|//hypothetical protein PRUPE_ppa015871mg, partial [Prunus persica]	NA	NA	NA	K04730//interleukin-1 receptor-associated kinase 1 [EC:2.7.11.1];K09286//EREBP-like factor;K17982//geranyllinalool synthase [EC:4.2.3.144];K11292//transcription elongation factor SPT6;K18577//mannosylglycoprotein endo-beta-mannosidase [EC:3.2.1.152]	Prupe.4G281100	gi|9758853|dbj|BAB09379.1|	6.7e-32	non-LTR retroelement reverse transcriptase-like protein [Arabidopsis thaliana]
Prupe.7G021500	2.4	2.73	2.13	0.79	0.68	0.92	-1.58095	Down	7.41514e-13	gi|595814618|ref|XP_007203770.1|//hypothetical protein PRUPE_ppa002767mg [Prunus persica]	NA	GO:0004553//hydrolase activity, hydrolyzing O-glycosyl compounds	GO:0019566//arabinose metabolic process	K01209//alpha-N-arabinofuranosidase [EC:3.2.1.55]	Prupe.7G021500	gi|15228368|ref|NP_187685.1|	8.5e-262	bifunctional alpha-l-arabinofuranosidase/beta-d-xylosidase [Arabidopsis thaliana]
Prupe.5G072800	62.01	69.01	60.21	11.97	33.6	11.31	-1.58052	Down	0.000763872	gi|595849251|ref|XP_007209690.1|//hypothetical protein PRUPE_ppa012402mg [Prunus persica]	NA	NA	NA	K02883//large subunit ribosomal protein L18e;K05747//Wiskott-Aldrich syndrome protein;K11855//ubiquitin carboxyl-terminal hydrolase 36/42 [EC:3.4.19.12]	Prupe.5G072800	gi|18406723|ref|NP_566036.1|	7.3e-44	protease inhibitor/seed storage/lipid transfer protein (LTP) family protein [Arabidopsis thaliana]
Prupe.3G245400	7.43	4.76	4.17	1.68	1.68	1.91	-1.57989	Down	9.2742e-07	gi|595957710|ref|XP_007216730.1|//hypothetical protein PRUPE_ppa025614mg [Prunus persica]	NA	NA	NA	NA	Prupe.3G245400	gi|30690010|ref|NP_850650.1|	2.5e-14	glutamine dumper 6 [Arabidopsis thaliana]
Prupe.1G510700	1.2	1.28	1.18	0.43	0.44	0.37	-1.57871	Down	2.82382e-07	gi|645256502|ref|XP_008233980.1|//PREDICTED: uncharacterized protein LOC103332971 [Prunus mume]	NA	NA	NA	K18999//RNA polymerase II C-terminal domain phosphatase-like 3/4 [EC:3.1.3.16]
Prupe.4G040800	9.83	4.27	8.26	3.65	1.55	2.02	-1.57856	Down	4.94594e-06	gi|595874068|ref|XP_007212080.1|//hypothetical protein PRUPE_ppa005035mg [Prunus persica]	NA	GO:0004180//carboxypeptidase activity	GO:0019538//protein metabolic process	K16297//serine carboxypeptidase-like clade II [EC:3.4.16.-]	Prupe.4G040800	gi|334182448|ref|NP_001184957.1|	8.6e-198	serine carboxypeptidase-like 31 [Arabidopsis thaliana]
Prupe.4G144900	6.67	6.13	7.45	1.64	2.35	2.47	-1.57561	Down	6.92248e-12	gi|595893047|ref|XP_007213587.1|//hypothetical protein PRUPE_ppa003057mg [Prunus persica]	GO:0016021//integral component of membrane	NA	NA	K19626//inversin;K15502//serine/threonine-protein phosphatase 6 regulatory ankyrin repeat subunit A;K06694//26S proteasome non-ATPase regulatory subunit 10;K10406//kinesin family member C2/C3	Prupe.4G144900	gi|15218888|ref|NP_171863.1|	1.5e-36	ankyrin repeats-containing protein [Arabidopsis thaliana]
Prupe.8G030100	1.83	2.68	2.02	0.53	0.57	0.95	-1.57512	Down	3.01152e-05	gi|595793869|ref|XP_007200683.1|//hypothetical protein PRUPE_ppa017008mg [Prunus persica]	NA	NA	NA	K16219//protein N-terminal methyltransferase [EC:2.1.1.244];K08235//xyloglucan:xyloglucosyl transferase [EC:2.4.1.207]	Prupe.8G030100	gi|21553855|gb|AAM62948.1|	8.6e-32	lectin-like protein [Arabidopsis thaliana]
Prupe.2G071100	3.74	3.92	4.5	1.73	1.29	1.02	-1.57341	Down	3.61607e-12	gi|595914171|ref|XP_007214662.1|//hypothetical protein PRUPE_ppa003270mg [Prunus persica]	GO:0016020//membrane	NA	GO:0006865//amino acid transport	K03294//basic amino acid/polyamine antiporter, APA family	Prupe.2G071100	gi|15238312|ref|NP_196097.1|	1.3e-247	cationic amino acid transporter 6 [Arabidopsis thaliana]
Prupe.4G195100	7.77	10.78	7.79	3.27	2.9	3.15	-1.57228	Down	2.33211e-28	gi|658061245|ref|XP_008366485.1|//PREDICTED: receptor-like serine/threonine-protein kinase SD1-6 [Malus domestica];gi|645240743|ref|XP_008226744.1|//PREDICTED: G-type lectin S-receptor-like serine/threonine-protein kinase At4g27290 isoform X1 [Prunus mume]	GO:0016021//integral component of membrane	GO:0004674//protein serine/threonine kinase activity;GO:0005524//ATP binding	GO:0006468//protein phosphorylation;GO:0048544//recognition of pollen	K04733//interleukin-1 receptor-associated kinase 4 [EC:2.7.11.1]	Prupe.4G195100	gi|124302212|gb|ABN05291.1|	6.4e-141	ARK3 protein [Arabidopsis thaliana]
Prupe.1G548600	10.18	9.02	7.98	2.66	1.1	4.81	-1.57193	Down	4.20809e-05	gi|596186126|ref|XP_007223334.1|//hypothetical protein PRUPE_ppa007381mg [Prunus persica]	NA	NA	NA	K05894//12-oxophytodienoic acid reductase [EC:1.3.1.42]	Prupe.1G548600	gi|15223140|ref|NP_177795.1|	4.8e-179	12-oxophytodienoate reductase 2 [Arabidopsis thaliana]
Prupe.3G123800	9.49	8.27	8.69	2.36	2.25	4.17	-1.5713	Down	3.89598e-12	gi|595914246|ref|XP_007214672.1|//hypothetical protein PRUPE_ppa020815mg [Prunus persica]	NA	NA	NA	K05658//ATP-binding cassette, subfamily B (MDR/TAP), member 1 [EC:3.6.3.44]	Prupe.3G123800	gi|15217785|ref|NP_171753.1|	0	P-glycoprotein 11 [Arabidopsis thaliana]
Prupe.2G178300	6.09	7.04	5.95	2.36	1.78	2.22	-1.56696	Down	4.30265e-13	gi|658036897|ref|XP_008354006.1|//PREDICTED: desiccation protectant protein Lea14 homolog [Malus domestica]	NA	NA	NA	NA	Prupe.2G178300	gi|15223413|ref|NP_171654.1|	7.9e-19	putative desiccation-related protein LEA14 [Arabidopsis thaliana]
Prupe.3G118100	8.59	15.4	14.29	5.18	3.22	4.32	-1.56561	Down	5.39593e-10	gi|595926982|ref|XP_007215057.1|//hypothetical protein PRUPE_ppa012217mg [Prunus persica]	NA	NA	NA	NA	Prupe.3G118100	gi|18406012|ref|NP_565978.1|	1.6e-78	uncharacterized protein [Arabidopsis thaliana]
Prupe.2G320300	37.18	42.95	40.42	11.29	14.12	15.31	-1.56508	Down	1.5032e-31	gi|645257899|ref|XP_008234626.1|//PREDICTED: neurofilament medium polypeptide [Prunus mume]	NA	GO:0043169//cation binding	GO:0006812//cation transport	K00430//peroxidase [EC:1.11.1.7];K07213//copper chaperone	Prupe.2G320300	gi|21594005|gb|AAM65923.1|	1.2e-105	unknown [Arabidopsis thaliana]
Prupe.4G274800	1.14	1.16	1.03	0.15	0.44	0.32	-1.56246	Down	0.00117967	gi|470143726|ref|XP_004307522.1|//PREDICTED: heat shock cognate 70 kDa protein-like [Fragaria vesca subsp. vesca]	NA	NA	NA	K06758;K03283//heat shock 70kDa protein 1/8	Prupe.4G274800	gi|15223533|ref|NP_176036.1|	1.3e-20	heat shock protein ERD2 [Arabidopsis thaliana]
Prupe.1G572300	0.82	1.31	0.98	0.4	0.4	0.15	-1.56191	Down	0.000676786	gi|596148104|ref|XP_007222723.1|//hypothetical protein PRUPE_ppa008717mg [Prunus persica]	NA	NA	NA	NA	Prupe.1G572300	gi|18395063|ref|NP_564155.1|	3.1e-79	uncharacterized protein [Arabidopsis thaliana]
Prupe.7G068600	0.92	0.92	0.76	0.29	0.29	0.24	-1.5614	Down	0.000147779	gi|595812838|ref|XP_007203475.1|//hypothetical protein PRUPE_ppa022235mg [Prunus persica]	NA	NA	NA	K01893//asparaginyl-tRNA synthetase [EC:6.1.1.22]	Prupe.7G068600	gi|15241897|ref|NP_200479.1|	7.6e-223	asparaginyl-tRNA synthetase, cytoplasmic 1 [Arabidopsis thaliana]
Prupe.2G028900	6.77	5.52	6.75	2.15	1.74	2.36	-1.56139	Down	2.38194e-07	gi|596042880|ref|XP_007220149.1|//hypothetical protein PRUPE_ppa019658mg [Prunus persica]	NA	NA	NA	K01870//isoleucyl-tRNA synthetase [EC:6.1.1.5];K19027//zinc finger FYVE domain-containing protein 26	Prupe.2G028900	gi|30681257|ref|NP_850009.1|	3.5e-42	dirigent protein 23 [Arabidopsis thaliana]
Prupe.5G076900	17.87	18.15	15.46	5.19	8.54	3.26	-1.56021	Down	1.20151e-08	gi|595851971|ref|XP_007210220.1|//hypothetical protein PRUPE_ppa015829mg [Prunus persica]	NA	GO:0030234//enzyme regulator activity	NA	K01051//pectinesterase [EC:3.1.1.11]	Prupe.5G076900	gi|21555297|gb|AAM63827.1|	2e-54	unknown [Arabidopsis thaliana]
Prupe.6G150300	4.9	6.69	5.26	1.85	1.56	2.14	-1.55859	Down	1.3588e-08	NA	NA	NA	NA	NA
Prupe.3G024600	0.33	0.39	0.27	0.05	0.09	0.14	-1.55701	Down	0.00629662	gi|645243646|ref|XP_008228071.1|//PREDICTED: tyrosine-sulfated glycopeptide receptor 1-like [Prunus mume]	NA	NA	NA	K19613//leucine-rich repeat protein SHOC2	Prupe.3G024600	gi|316930852|gb|ADU60067.1|	3.5e-151	receptor-like protein 2 [Arabidopsis thaliana]
Prupe.8G192200	5.14	2.7	4.14	1.51	0.73	1.57	-1.55663	Down	0.000113253	gi|645279404|ref|XP_008244704.1|//PREDICTED: cysteine-rich repeat secretory protein 55 [Prunus mume]	NA	NA	NA	K04733//interleukin-1 receptor-associated kinase 4 [EC:2.7.11.1];K04730//interleukin-1 receptor-associated kinase 1 [EC:2.7.11.1]	Prupe.8G192200	gi|15239000|ref|NP_199665.1|	3e-70	receptor-like protein kinase-related family protein [Arabidopsis thaliana]
Prupe.2G118600	6.7	8.31	6.53	3.31	2.09	1.8	-1.55439	Down	1.62104e-10	gi|645252906|ref|XP_008232337.1|//PREDICTED: bidirectional sugar transporter SWEET17-like [Prunus mume]	GO:0031224//intrinsic component of membrane	NA	GO:0071702//organic substance transport	K15382//solute carrier family 50 (sugar transporter)	Prupe.2G118600	gi|27754697|gb|AAO22792.1|	4.2e-57	putative cytochrome c oxidoreductase [Arabidopsis thaliana]
BGI_novel_G000485	1.95	3.21	3.19	1.04	1.2	0.44	-1.5542	Down	3.0116e-05	gi|596246597|ref|XP_007224570.1|//hypothetical protein PRUPE_ppb015931mg [Prunus persica]	NA	NA	NA	K15040//voltage-dependent anion channel protein 2
Prupe.6G237000	5.85	4.7	8.66	2.51	1.91	2.02	-1.5525	Down	7.27468e-09	gi|595836868|ref|XP_007207344.1|//hypothetical protein PRUPE_ppa009630mg [Prunus persica]	NA	NA	NA	K09872//aquaporin PIP	Prupe.6G237000	gi|15233102|ref|NP_191042.1|	4.5e-138	putative aquaporin PIP2-5 [Arabidopsis thaliana]
Prupe.1G111900	36.95	31.2	28.62	6.83	6.92	16.67	-1.55223	Down	0.000198497	gi|596142247|ref|XP_007222525.1|//hypothetical protein PRUPE_ppa008310mg [Prunus persica]	GO:0016020//membrane	GO:0052634//C-19 gibberellin 2-beta-dioxygenase activity;GO:0016706//oxidoreductase activity, acting on paired donors, with incorporation or reduction of molecular oxygen, 2-oxoglutarate as one donor, and incorporation of one atom each of oxygen into both donors;GO:0005506//iron ion binding;GO:0046914//transition metal ion binding	GO:0045487//gibberellin catabolic process;GO:0055114//oxidation-reduction process;GO:0051553//flavone biosynthetic process	K04125//gibberellin 2-oxidase [EC:1.14.11.13]	Prupe.1G111900	gi|15217753|ref|NP_171742.1|	6.6e-59	gibberellin 2-oxidase 6 [Arabidopsis thaliana]
Prupe.6G233400	9.23	9.01	10.07	3.68	2.79	3.21	-1.55111	Down	2.86997e-22	gi|595823730|ref|XP_007205117.1|//hypothetical protein PRUPE_ppa004829mg [Prunus persica]	NA	GO:0016757//transferase activity, transferring glycosyl groups	NA	K13691//pathogen-inducible salicylic acid glucosyltransferase [EC:2.4.1.-]	Prupe.6G233400	gi|15228063|ref|NP_181234.1|	1.2e-171	UDP-glycosyltransferase 86A1 [Arabidopsis thaliana]
Prupe.5G002600	4.79	4.14	4.16	1.23	1.2	1.92	-1.54962	Down	7.2239e-08	gi|595915183|ref|XP_007214790.1|//hypothetical protein PRUPE_ppa016000mg, partial [Prunus persica]	NA	NA	NA	NA
Prupe.6G085000	4.18	5.89	3.71	0.91	1.75	1.95	-1.5494	Down	2.74711e-07	gi|645216818|ref|XP_008222863.1|//PREDICTED: transcription factor MYB59 [Prunus mume]	NA	GO:0003677//DNA binding	NA	K09422//myb proto-oncogene protein, plant	Prupe.6G085000	gi|15231343|ref|NP_190199.1|	3.7e-40	transcription factor MYB48 [Arabidopsis thaliana]
Prupe.3G197200	3.41	3.32	3.71	0.92	1.19	1.4	-1.54921	Down	2.36156e-10	gi|645247636|ref|XP_008229928.1|//PREDICTED: fasciclin-like arabinogalactan protein 2 [Prunus mume]	NA	NA	NA	K19519//transforming growth factor-beta-induced protein;K06464;K06588//null;K03456//serine/threonine-protein phosphatase 2A regulatory subunit A	Prupe.3G197200	gi|21593810|gb|AAM65777.1|	6.2e-135	putative pollen surface protein [Arabidopsis thaliana]
Prupe.2G206400	6.61	7.99	6.23	2.86	1.62	2.54	-1.54912	Down	3.93278e-12	gi|596061717|ref|XP_007221112.1|//hypothetical protein PRUPE_ppa017904mg [Prunus persica]	NA	NA	NA	K14794//ribosomal RNA-processing protein 12	Prupe.2G206400	gi|15225053|ref|NP_181454.1|	2.6e-205	major facilitator protein [Arabidopsis thaliana]
Prupe.5G074600	5.45	4.43	6.14	1.58	1.85	1.81	-1.54857	Down	2.94717e-21	gi|595858400|ref|XP_007210739.1|//hypothetical protein PRUPE_ppa021703mg [Prunus persica];gi|595850892|ref|XP_007210009.1|//hypothetical protein PRUPE_ppa016162mg [Prunus persica]	NA	GO:0043531//ADP binding	GO:0007165//signal transduction;GO:0006952//defense response	K06758;K03283//heat shock 70kDa protein 1/8;K19613//leucine-rich repeat protein SHOC2	Prupe.5G074600	gi|30692996|ref|NP_198509.2|	1.1e-137	TIR-NBS-LRR class disease resistance protein [Arabidopsis thaliana]
Prupe.8G110900	4.68	4.67	2.26	1.57	1.18	0.91	-1.54851	Down	0.000204483	gi|595793801|ref|XP_007200649.1|//hypothetical protein PRUPE_ppa014142mg [Prunus persica]	NA	NA	NA	NA
Prupe.2G070800	2.4	2.39	2.92	0.86	0.35	0.86	-1.54688	Down	0.0112231	NA	NA	NA	NA	NA
Prupe.2G080600	3.11	5.51	4.93	1.5	1.33	1.56	-1.54516	Down	6.16505e-06	gi|645234308|ref|XP_008223753.1|//PREDICTED: probable pre-mRNA-splicing factor ATP-dependent RNA helicase [Prunus mume]	NA	NA	NA	K12818//ATP-dependent RNA helicase DHX8/PRP22 [EC:3.6.4.13]	Prupe.2G080600	gi|15231574|ref|NP_189288.1|	2e-12	probable pre-mRNA-splicing factor ATP-dependent RNA helicase [Arabidopsis thaliana]
Prupe.8G064400	4.49	4.82	4.75	1.62	0.42	2.13	-1.54455	Down	0.00391945	gi|595800877|ref|XP_007201741.1|//hypothetical protein PRUPE_ppa002200mg [Prunus persica];gi|595800889|ref|XP_007201742.1|//hypothetical protein PRUPE_ppa002207mg [Prunus persica]	GO:0016021//integral component of membrane	GO:0005524//ATP binding;GO:0016887//ATPase activity	NA	K05681//ATP-binding cassette, subfamily G (WHITE), member 2	Prupe.8G064400	gi|22329638|ref|NP_173226.2|	5.8e-185	ABC transporter G family member 11 [Arabidopsis thaliana]
Prupe.5G035800	12.08	15.66	10.16	4.8	4.34	4.09	-1.54082	Down	5.7833e-23	gi|645264624|ref|XP_008237766.1|//PREDICTED: uncharacterized protein LOC103336496 [Prunus mume]	NA	NA	NA	NA
Prupe.1G500600	8.69	7.71	6.07	2.72	1.89	3.02	-1.53779	Down	2.32819e-11	gi|596170599|ref|XP_007223097.1|//hypothetical protein PRUPE_ppa007061mg [Prunus persica]	NA	NA	NA	K02940//large subunit ribosomal protein L9e;K01623//fructose-bisphosphate aldolase, class I [EC:4.1.2.13]	Prupe.1G500600	gi|21593603|gb|AAM65570.1|	6.4e-123	nodulin-like protein [Arabidopsis thaliana]
Prupe.4G027700	4	2.12	2.34	0.89	0.37	1.45	-1.53755	Down	0.000187802	gi|595913521|ref|XP_007214583.1|//hypothetical protein PRUPE_ppa026781mg [Prunus persica]	NA	GO:0004674//protein serine/threonine kinase activity;GO:0000166//nucleotide binding	NA	K04733//interleukin-1 receptor-associated kinase 4 [EC:2.7.11.1];K04730//interleukin-1 receptor-associated kinase 1 [EC:2.7.11.1]	Prupe.4G027700	gi|15234659|ref|NP_192429.1|	1.2e-193	cysteine-rich receptor-like protein kinase 25 [Arabidopsis thaliana]
Prupe.3G309800	0.65	0.58	0.32	0.05	0.28	0.11	-1.53416	Down	0.00711522	gi|595970468|ref|XP_007217517.1|//hypothetical protein PRUPE_ppa024399mg [Prunus persica]	NA	NA	NA	K14494//DELLA protein	Prupe.3G309800	gi|15232451|ref|NP_190990.1|	8.9e-86	protein SCARECROW [Arabidopsis thaliana]
Prupe.6G358500	6.59	6.04	6.75	1.74	2.1	2.77	-1.53398	Down	3.18467e-14	gi|645222993|ref|XP_008218419.1|//PREDICTED: myb-like protein X [Prunus mume]	GO:0016021//integral component of membrane	NA	NA	K12829//splicing factor 3B subunit 2;K11323//histone arginine demethylase JMJD6 [EC:1.14.11.-]	Prupe.6G358500	gi|240256370|ref|NP_198459.4|	2.8e-16	uncharacterized protein [Arabidopsis thaliana]
Prupe.4G165500	12.73	7.59	11.64	2.1	6.07	2.33	-1.53381	Down	2.33815e-05	gi|595863496|ref|XP_007211596.1|//hypothetical protein PRUPE_ppa005448mg [Prunus persica]	GO:0016020//membrane;GO:0005618//cell wall;GO:0005576//extracellular region	GO:0030246//carbohydrate binding	NA	K14962//COMPASS component SWD2;K00276//primary-amine oxidase [EC:1.4.3.21];K03327//multidrug resistance protein, MATE family	Prupe.4G165500	gi|17644159|gb|AAL38777.1|	8.7e-160	unknown protein [Arabidopsis thaliana]
Prupe.8G200100	6.16	5.16	4.4	2.05	1.57	1.78	-1.53189	Down	7.54326e-14	gi|595800816|ref|XP_007201730.1|//hypothetical protein PRUPE_ppa002951mg [Prunus persica]	GO:0044424//intracellular part	GO:0003723//RNA binding;GO:0032559//adenyl ribonucleotide binding;GO:0004812//aminoacyl-tRNA ligase activity	GO:0006418//tRNA aminoacylation for protein translation	K01874//methionyl-tRNA synthetase [EC:6.1.1.10]	Prupe.8G200100	gi|15236350|ref|NP_193114.1|	1.8e-288	probable methionine--tRNA ligase [Arabidopsis thaliana]
Prupe.5G124400	0.78	1.04	1.23	0.21	0.1	0.61	-1.53006	Down	0.00514593	gi|645267630|ref|XP_008239164.1|//PREDICTED: protein ABIL2-like [Prunus mume]	NA	NA	NA	NA	Prupe.5G124400	gi|15229112|ref|NP_190498.1|	2.9e-65	ABL interactor-like protein 2 [Arabidopsis thaliana]
Prupe.2G097700	1.04	1.34	0.88	0.45	0.27	0.32	-1.52836	Down	0.000205002	gi|645281008|ref|XP_008245436.1|//PREDICTED: uncharacterized protein LOC103343557 [Prunus mume]	NA	NA	GO:0051704//multi-organism process	NA
Prupe.5G117100	27.98	10.48	12.36	5.4	1.91	7.3	-1.52806	Down	0.00807693	gi|595849693|ref|XP_007209777.1|//hypothetical protein PRUPE_ppa013538mg [Prunus persica]	NA	NA	NA	NA
Prupe.8G145600	19.52	27.05	20.24	7.1	5.81	9.97	-1.52758	Down	1.96832e-14	gi|645261475|ref|XP_008236310.1|//PREDICTED: uncharacterized protein LOC103335087 [Prunus mume]	NA	GO:0043167//ion binding;GO:0016798//hydrolase activity, acting on glycosyl bonds	GO:0044238//primary metabolic process	K01181//endo-1,4-beta-xylanase [EC:3.2.1.8]	Prupe.8G145600	gi|42567365|ref|NP_195112.2|	3.8e-155	glycosyl hydrolase family 10 protein [Arabidopsis thaliana]
Prupe.5G048900	5.04	3.54	3.02	0.52	2.21	0.89	-1.5259	Down	0.00109872	gi|595849093|ref|XP_007209660.1|//hypothetical protein PRUPE_ppa012101mg [Prunus persica]	NA	NA	NA	K07575//PUA domain protein;K15109//solute carrier family 25 (mitochondrial carnitine/acylcarnitine transporter), member 20/29;K01051//pectinesterase [EC:3.1.1.11]	Prupe.5G048900	gi|21536868|gb|AAM61200.1|	8.2e-29	unknown [Arabidopsis thaliana]
Prupe.2G318500	1.06	1.06	0.87	0.43	0.23	0.33	-1.52524	Down	1.53865e-05	gi|645257941|ref|XP_008234648.1|//PREDICTED: uncharacterized protein LOC103333570 isoform X2 [Prunus mume]	NA	NA	NA	NA	Prupe.2G318500	gi|18423599|ref|NP_568805.1|	2e-120	lipid-binding START domain-containing protein [Arabidopsis thaliana]
Prupe.6G044300	23.18	21.73	14.74	5.6	4.89	9.75	-1.52408	Down	5.80934e-09	gi|595826284|ref|XP_007205544.1|//hypothetical protein PRUPE_ppa008590mg [Prunus persica]	NA	NA	NA	K00430//peroxidase [EC:1.11.1.7]	Prupe.6G044300	gi|15239075|ref|NP_196153.1|	2.6e-115	peroxidase 52 [Arabidopsis thaliana]
Prupe.1G520200	0.65	0.64	0.59	0.1	0.14	0.33	-1.52007	Down	0.00194297	gi|596155722|ref|XP_007222804.1|//hypothetical protein PRUPE_ppa005043mg [Prunus persica]	NA	NA	NA	K13691//pathogen-inducible salicylic acid glucosyltransferase [EC:2.4.1.-];K00699//glucuronosyltransferase [EC:2.4.1.17];K13030//cyanohydrin beta-glucosyltransferase [EC:2.4.1.85]	Prupe.1G520200	gi|15219870|ref|NP_173653.1|	4.6e-193	UDP-glucosyl transferase 85A2 [Arabidopsis thaliana]
Prupe.7G033100	0.45	0.3	0.48	0.06	0.14	0.18	-1.52006	Down	0.00649642	gi|595816841|ref|XP_007204120.1|//hypothetical protein PRUPE_ppa026039mg [Prunus persica]	NA	NA	NA	K13466//EIX receptor 1/2	Prupe.7G033100	gi|15226862|ref|NP_181039.1|	1.7e-118	disease resistance family protein / LRR family protein [Arabidopsis thaliana]
Prupe.1G127800	153.94	91.75	102.78	52.94	32.71	35.28	-1.51964	Down	1.73372e-11	gi|596216171|ref|XP_007223920.1|//hypothetical protein PRUPE_ppa011018mg [Prunus persica]	NA	NA	GO:0006952//defense response;GO:0006950//response to stress;GO:0009607//response to biotic stimulus	K02553
Prupe.7G173700	17.81	20.05	32.8	10.84	6.17	7.33	-1.51851	Down	3.34608e-09	gi|595805085|ref|XP_007202250.1|//hypothetical protein PRUPE_ppa008831mg [Prunus persica]	GO:0005576//extracellular region	GO:0016209//antioxidant activity;GO:0020037//heme binding;GO:0046872//metal ion binding;GO:0005506//iron ion binding;GO:0004601//peroxidase activity;GO:0003824//catalytic activity	GO:0006979//response to oxidative stress;GO:0008152//metabolic process;GO:0098869//cellular oxidant detoxification;GO:0006950//response to stress;GO:0042744//hydrogen peroxide catabolic process;GO:0055114//oxidation-reduction process	K00430//peroxidase [EC:1.11.1.7]	Prupe.7G173700	gi|15238309|ref|NP_199033.1|	1.2e-125	peroxidase [Arabidopsis thaliana]
Prupe.8G243600	1.35	0.8	1.09	0.37	0.32	0.37	-1.51835	Down	0.000157653	gi|595793983|ref|XP_007200740.1|//hypothetical protein PRUPE_ppa023171mg [Prunus persica]	NA	NA	NA	K10760//adenylate dimethylallyltransferase (cytokinin synthase) [EC:2.5.1.27 2.5.1.112]	Prupe.8G243600	gi|18412615|ref|NP_567138.1|	1.6e-95	adenylate isopentenyltransferase 3 [Arabidopsis thaliana]
Prupe.2G174000	0.75	0.4	1	0.13	0.35	0.15	-1.51811	Down	0.00681024	gi|645254374|ref|XP_008233012.1|//PREDICTED: leucine-rich repeat extensin-like protein 1 [Prunus mume]	NA	NA	NA	NA	Prupe.2G174000	gi|116831565|gb|ABK28735.1|	3.3e-105	unknown [Arabidopsis thaliana]
Prupe.6G223000	30.62	21.64	25.24	7.09	9.7	10.35	-1.51601	Down	4.96531e-16	gi|645219964|ref|XP_008238125.1|//PREDICTED: putative formamidase C869.04 isoform X2 [Prunus mume]	NA	GO:0016811//hydrolase activity, acting on carbon-nitrogen (but not peptide) bonds, in linear amides;GO:0016810//hydrolase activity, acting on carbon-nitrogen (but not peptide) bonds	NA	K01455//formamidase [EC:3.5.1.49]	Prupe.6G223000	gi|18420069|ref|NP_568028.1|	5.6e-229	acetamidase/formamidase family protein [Arabidopsis thaliana]
Prupe.8G055600	2.21	2.21	2.62	0.82	0.55	0.97	-1.51442	Down	3.12983e-05	gi|595792775|ref|XP_007200136.1|//hypothetical protein PRUPE_ppa017238mg, partial [Prunus persica]	NA	NA	NA	NA	Prupe.8G055600	gi|8778709|gb|AAF79717.1|AC020889_25	7.2e-24	T1N15.3 [Arabidopsis thaliana]
Prupe.7G195900	5.58	7.95	5.31	3.17	0.66	2.25	-1.51439	Down	5.62698e-05	gi|645274397|ref|XP_008242324.1|//PREDICTED: uncharacterized protein LOC103340664 [Prunus mume]	NA	NA	NA	K00940//nucleoside-diphosphate kinase [EC:2.7.4.6]	Prupe.7G195900	gi|186478582|ref|NP_173183.3|	6.1e-44	uncharacterized protein [Arabidopsis thaliana]
Prupe.4G144800	7.72	11.74	7.74	4.09	2.08	3.16	-1.51384	Down	7.28486e-10	gi|645239854|ref|XP_008226328.1|//PREDICTED: ankyrin repeat-containing protein At5g02620-like [Prunus mume]	NA	NA	NA	K19626//inversin;K06694//26S proteasome non-ATPase regulatory subunit 10;K10406//kinesin family member C2/C3	Prupe.4G144800	gi|15218888|ref|NP_171863.1|	5.7e-45	ankyrin repeats-containing protein [Arabidopsis thaliana]
BGI_novel_G000576	0.89	0.55	0.47	0.19	0.11	0.3	-1.5099	Down	0.0012871	gi|657948365|ref|XP_008337255.1|//PREDICTED: retrovirus-related Pol polyprotein from transposon TNT 1-94 [Malus domestica]	NA	NA	NA	K03006//DNA-directed RNA polymerase II subunit RPB1 [EC:2.7.7.6];K03549//KUP system potassium uptake protein	BGI_novel_G000576	gi|4335731|gb|AAD17409.1|	2e-97	putative retroelement pol polyprotein [Arabidopsis thaliana]
Prupe.3G157900	3.2	2.23	2.01	0.75	0.61	1.21	-1.50785	Down	2.26417e-07	gi|595953134|ref|XP_007216482.1|//hypothetical protein PRUPE_ppa024750mg [Prunus persica]	NA	NA	NA	K04730//interleukin-1 receptor-associated kinase 1 [EC:2.7.11.1]	Prupe.3G157900	gi|15219699|ref|NP_174809.1|	5.8e-291	putative leucine-rich repeat receptor-like protein kinase [Arabidopsis thaliana]
Prupe.7G150100	16.88	10.88	14.16	4.91	4.52	5.02	-1.50718	Down	3.10795e-15	gi|645272949|ref|XP_008241640.1|//PREDICTED: uncharacterized protein LOC103340052 [Prunus mume];gi|694332020|ref|XP_009356662.1|//PREDICTED: uncharacterized protein LOC103947482 [Pyrus x bretschneideri]	NA	NA	NA	K00696//sucrose-phosphate synthase [EC:2.4.1.14]
Prupe.2G245900	14.95	15.92	13.79	5.6	5.09	5.1	-1.5056	Down	4.30929e-40	gi|596027520|ref|XP_007219262.1|//hypothetical protein PRUPE_ppa018139mg [Prunus persica]	NA	GO:0003676//nucleic acid binding	NA	K08869//aarF domain-containing kinase;K01184//polygalacturonase [EC:3.2.1.15];K12133//MYB-related transcription factor LHY;K11865//protein MYSM1;K17613//calcineurin-binding protein cabin-1	Prupe.2G245900	gi|30687381|ref|NP_181344.2|	1.7e-73	Duplicated homeodomain-like superfamily protein [Arabidopsis thaliana]
Prupe.4G225300	112.47	79.88	62.23	25.36	28.06	35.46	-1.50496	Down	2.10221e-12	gi|595875655|ref|XP_007212188.1|//hypothetical protein PRUPE_ppa012766mg [Prunus persica]	NA	NA	NA	NA	Prupe.4G225300	gi|79321851|ref|NP_001031327.1|	1e-20	glycine-rich protein 9 [Arabidopsis thaliana]
Prupe.3G076500	15.88	12.51	10.4	4.89	5.68	2.23	-1.50429	Down	0.000147479	gi|595972637|ref|XP_007217658.1|//hypothetical protein PRUPE_ppa000226mg [Prunus persica]	NA	NA	NA	K05681//ATP-binding cassette, subfamily G (WHITE), member 2	Prupe.3G076500	gi|15218218|ref|NP_173005.1|	0	ABC transporter G family member 40 [Arabidopsis thaliana]
BGI_novel_G000048	6.63	7.45	5.65	2.7	2.33	1.83	-1.50323	Down	5.37398e-10	NA	NA	NA	NA	NA
Prupe.1G053300	3.29	1.7	2.12	0.81	0.48	1.08	-1.50289	Down	6.92154e-05	gi|645234946|ref|XP_008224046.1|//PREDICTED: UDP-glycosyltransferase 85A3-like isoform X1 [Prunus mume]	NA	NA	NA	K13691//pathogen-inducible salicylic acid glucosyltransferase [EC:2.4.1.-];K13030//cyanohydrin beta-glucosyltransferase [EC:2.4.1.85]	Prupe.1G053300	gi|15219876|ref|NP_173656.1|	3e-145	UDP-glycosyltransferase 85A1 [Arabidopsis thaliana]
Prupe.5G237100	274.85	186.82	101.68	43.4	38.11	91.87	-1.50243	Down	0.00340868	gi|595849440|ref|XP_007209724.1|//hypothetical protein PRUPE_ppa012697mg [Prunus persica]	NA	NA	NA	NA
Prupe.3G245300	1.9	1.32	1.38	0.61	0.39	0.54	-1.50125	Down	4.27748e-05	gi|595929563|ref|XP_007215171.1|//hypothetical protein PRUPE_ppa013605mg [Prunus persica]	NA	NA	NA	NA	Prupe.3G245300	gi|18400628|ref|NP_565577.1|	1.2e-14	glutamine dumper 4 [Arabidopsis thaliana]
Prupe.7G082000	7.77	11.71	7.68	3.69	3.8	3.41	-1.49945	Down	6.53169e-14	NA	NA	NA	NA	K00858//NAD+ kinase [EC:2.7.1.23]
Prupe.4G062900	7.67	9.18	9.89	3.38	2.97	3.12	-1.49797	Down	5.30274e-24	gi|595862559|ref|XP_007211421.1|//hypothetical protein PRUPE_ppa005365mg [Prunus persica]	NA	GO:0004674//protein serine/threonine kinase activity;GO:0032559//adenyl ribonucleotide binding	GO:0006464//cellular protein modification process;GO:0023052//signaling	K07198//5'-AMP-activated protein kinase, catalytic alpha subunit [EC:2.7.11.11]	Prupe.4G062900	gi|15242509|ref|NP_199394.1|	5.3e-178	CBL-interacting serine/threonine-protein kinase 20 [Arabidopsis thaliana]
Prupe.3G026600	0.84	1.05	0.91	0.35	0.32	0.23	-1.49673	Down	0.00204636	gi|645243661|ref|XP_008228078.1|//PREDICTED: protein STRUBBELIG-RECEPTOR FAMILY 5 [Prunus mume]	GO:0031224//intrinsic component of membrane	GO:0032559//adenyl ribonucleotide binding;GO:0016301//kinase activity	GO:0006464//cellular protein modification process	K04730//interleukin-1 receptor-associated kinase 1 [EC:2.7.11.1]	Prupe.3G026600	gi|42572431|ref|NP_974311.1|	2.7e-32	STRUBBELIG-receptor family 7 protein [Arabidopsis thaliana]
Prupe.8G030300	7.21	9.46	7.99	3.05	2.71	2.97	-1.49483	Down	7.11819e-24	gi|645264368|ref|XP_008237644.1|//PREDICTED: uncharacterized protein LOC103336385 [Prunus mume]	NA	NA	NA	NA	Prupe.8G030300	gi|9293890|dbj|BAB01793.1|	2.7e-61	unnamed protein product [Arabidopsis thaliana]
Prupe.4G014100	4.67	5.7	5.01	2.03	1.56	1.69	-1.49417	Down	1.4347e-20	gi|645236408|ref|XP_008224723.1|//PREDICTED: uncharacterized protein LOC103324446 [Prunus mume]	GO:0016021//integral component of membrane	NA	NA	K19626//inversin;K17893//ubiquinol oxidase [EC:1.10.3.11];K15502//serine/threonine-protein phosphatase 6 regulatory ankyrin repeat subunit A;K17637//exocyst complex component 2	Prupe.4G014100	gi|9293890|dbj|BAB01793.1|	1e-49	unnamed protein product [Arabidopsis thaliana]
BGI_novel_G000161	5.32	7.53	4.88	2.1	2.43	1.71	-1.49125	Down	3.28605e-14	gi|596263745|ref|XP_007224977.1|//hypothetical protein PRUPE_ppa020772mg [Prunus persica]	NA	GO:0043531//ADP binding	GO:0007165//signal transduction;GO:0006952//defense response	K11251//histone H2A;K08852//serine/threonine-protein kinase/endoribonuclease IRE1 [EC:2.7.11.1 3.1.26.-];K13414//mitogen-activated protein kinase kinase kinase 1 [EC:2.7.11.25];K19613//leucine-rich repeat protein SHOC2	BGI_novel_G000161	gi|10178211|dbj|BAB11635.1|	2.5e-51	TMV resistance protein N [Arabidopsis thaliana]
BGI_novel_G000109	1.32	1.29	0.97	0.37	0.32	0.49	-1.48815	Down	0.000320518	gi|595822775|ref|XP_007204949.1|//hypothetical protein PRUPE_ppa000285mg [Prunus persica]	GO:0005773//vacuole	GO:0003723//RNA binding;GO:0005524//ATP binding;GO:0003724//RNA helicase activity	GO:0035864//response to potassium ion;GO:0006401//RNA catabolic process;GO:0006813//potassium ion transport	K12599//antiviral helicase SKI2 [EC:3.6.4.-]	BGI_novel_G000109	gi|6522577|emb|CAB61942.1|	5.3e-06	putative helicase [Arabidopsis thaliana]
Prupe.7G141800	0.35	0.47	0.31	0.11	0.14	0.11	-1.48544	Down	0.00136484	gi|595911075|ref|XP_007214349.1|//hypothetical protein PRUPE_ppa000050mg [Prunus persica]	NA	GO:0032559//adenyl ribonucleotide binding;GO:0042623//ATPase activity, coupled	NA	K18663//activating signal cointegrator complex subunit 3 [EC:3.6.4.12]	Prupe.7G141800	gi|30697481|ref|NP_200922.2|	4.6e-18	U5 small nuclear ribonucleoprotein helicase [Arabidopsis thaliana]
Prupe.1G103900	0.41	0.47	0.48	0.17	0.14	0.17	-1.48534	Down	5.13767e-08	gi|297740623|emb|CBI30805.3|//unnamed protein product [Vitis vinifera]	NA	NA	NA	K05658//ATP-binding cassette, subfamily B (MDR/TAP), member 1 [EC:3.6.3.44]	Prupe.1G103900	gi|15226477|ref|NP_182223.1|	0	auxin efflux transmembrane transporter MDR4 [Arabidopsis thaliana]
Prupe.4G128900	9.19	6.72	5.94	1.3	0.95	4.38	-1.4851	Down	0.00161413	gi|595881065|ref|XP_007212345.1|//hypothetical protein PRUPE_ppa014521mg [Prunus persica]	NA	NA	NA	K09874//aquaporin NIP
Prupe.8G171800	5.3	5.34	5.6	2.12	1.89	1.7	-1.48337	Down	6.73195e-09	NA	NA	NA	NA	NA
Prupe.6G177100	3.49	3.29	3.22	0.86	1.38	1.31	-1.48056	Down	1.1361e-10	gi|595823706|ref|XP_007205113.1|//hypothetical protein PRUPE_ppa004811mg [Prunus persica]	NA	GO:0008483//transaminase activity;GO:0048037//cofactor binding	NA	K00827//alanine-glyoxylate transaminase / (R)-3-amino-2-methylpropionate-pyruvate transaminase [EC:2.6.1.44 2.6.1.40]	Prupe.6G177100	gi|5731259|gb|AAD48837.1|AF166351_1	6e-235	alanine:glyoxylate aminotransferase 2 homolog [Arabidopsis thaliana]
Prupe.1G498900	335.12	391.34	272.08	119.07	77.71	156.61	-1.47926	Down	7.50628e-12	gi|596289158|ref|XP_007226052.1|//hypothetical protein PRUPE_ppa013932mg [Prunus persica]	NA	NA	NA	NA
Prupe.3G055800	0.89	0.51	0.34	0.21	0.1	0.25	-1.4767	Down	0.00214881	gi|595945105|ref|XP_007216040.1|//hypothetical protein PRUPE_ppa017496mg, partial [Prunus persica]	NA	NA	NA	K04733//interleukin-1 receptor-associated kinase 4 [EC:2.7.11.1];K16224//senescence-induced receptor-like serine/threonine-protein kinase	Prupe.3G055800	gi|15218033|ref|NP_175591.1|	1.7e-231	putative leucine-rich repeat protein kinase [Arabidopsis thaliana]
Prupe.1G355400	3.88	5.46	5.18	2.3	1.53	1.32	-1.47567	Down	2.56709e-10	gi|596297134|ref|XP_007227284.1|//hypothetical protein PRUPE_ppa017438mg [Prunus persica]	NA	NA	NA	NA	Prupe.1G355400	gi|15217965|ref|NP_173477.1|	8.7e-96	uncharacterized protein [Arabidopsis thaliana]
Prupe.2G205700	1.58	1.08	1.34	0.46	0.6	0.26	-1.47332	Down	0.000927365	gi|596025341|ref|XP_007219175.1|//hypothetical protein PRUPE_ppa016651mg [Prunus persica]	NA	NA	NA	NA	Prupe.2G205700	gi|15237697|ref|NP_196059.1|	9.8e-65	C2H2-type zinc finger protein [Arabidopsis thaliana]
Prupe.6G077800	1314.46	1447.65	1311.24	528.18	339.46	442.83	-1.47206	Down	1.63323e-25	gi|595823418|ref|XP_007205066.1|//hypothetical protein PRUPE_ppa014268mg [Prunus persica];gi|372477816|gb|AEX97102.1|//metallothionein protein, partial [Malus domestica];gi|595823474|ref|XP_007205074.1|//hypothetical protein PRUPE_ppa014318mg [Prunus persica]	NA	GO:0046872//metal ion binding	NA	NA	Prupe.6G077800	gi|16184|emb|CAA44630.1|	4.8e-15	Metallothionein-like protein [Arabidopsis thaliana]
Prupe.4G147500	12.88	11.48	10.51	3.84	6.22	2.1	-1.47061	Down	2.77045e-06	NA	NA	NA	NA	NA
Prupe.2G047500	2.14	1.58	1.89	0.47	0.7	0.8	-1.46942	Down	8.38236e-07	gi|645298730|ref|XP_008245839.1|//PREDICTED: probable receptor-like protein kinase At1g67000 [Prunus mume]	NA	NA	NA	K04730//interleukin-1 receptor-associated kinase 1 [EC:2.7.11.1]	Prupe.2G047500	gi|15240873|ref|NP_198644.1|	4.9e-90	PR5-like receptor kinase [Arabidopsis thaliana]
Prupe.5G074200	3.23	2.32	2.14	0.85	0.72	1.14	-1.46884	Down	9.47443e-08	gi|595858080|ref|XP_007210674.1|//hypothetical protein PRUPE_ppa023256mg [Prunus persica]	NA	NA	NA	K13425//WRKY transcription factor 22	Prupe.5G074200	gi|18402397|ref|NP_565703.1|	1.1e-47	WRKY DNA-binding protein 21 [Arabidopsis thaliana]
Prupe.4G145200	2.43	4.76	4.25	1.57	1.03	1.32	-1.46879	Down	4.06976e-06	gi|595881478|ref|XP_007212424.1|//hypothetical protein PRUPE_ppa017160mg, partial [Prunus persica]	GO:0043231//intracellular membrane-bounded organelle;GO:0005783//endoplasmic reticulum;GO:0016021//integral component of membrane	GO:0016671//oxidoreductase activity, acting on a sulfur group of donors, disulfide as acceptor;GO:0003756//protein disulfide isomerase activity	GO:0055114//oxidation-reduction process	K10950//ERO1-like protein alpha [EC:1.8.4.-]	Prupe.4G145200	gi|15218421|ref|NP_177372.1|	1.3e-76	endoplasmic oxidoreductin-1 [Arabidopsis thaliana]
Prupe.1G158200	0.7	1.02	0.85	0.37	0.08	0.37	-1.46779	Down	0.00310125	gi|645232549|ref|XP_008222918.1|//PREDICTED: F-box protein FBW2-like [Prunus mume]	NA	NA	NA	K10268//F-box and leucine-rich repeat protein 2/20;K17605//serine/threonine-protein phosphatase 2A activator	Prupe.1G158200	gi|15229043|ref|NP_190457.1|	1.6e-16	F-box/LRR-repeat protein [Arabidopsis thaliana]
Prupe.8G160000	5.98	4.4	4.14	1.05	1.92	2.09	-1.46778	Down	3.69776e-06	NA	NA	NA	NA	NA	Prupe.8G160000	gi|18399613|ref|NP_565499.1|	4.1e-07	uncharacterized protein [Arabidopsis thaliana]
BGI_novel_G000142	3.09	5.37	4.41	1.01	2.16	1.36	-1.46746	Down	8.38781e-08	gi|596232261|ref|XP_007224309.1|//hypothetical protein PRUPE_ppa019854mg [Prunus persica]	NA	NA	NA	K17492//ubinuclein;K08873//serine/threonine-protein kinase SMG1 [EC:2.7.11.1]	BGI_novel_G000142	gi|4006833|gb|AAC95175.1|	1e-37	putative non-LTR retroelement reverse transcriptase [Arabidopsis thaliana]
Prupe.2G195400	5.9	2.28	3.57	0.94	1.74	1.35	-1.46708	Down	0.000128141	gi|596035054|ref|XP_007219624.1|//hypothetical protein PRUPE_ppa024844mg [Prunus persica]	NA	GO:0016741//transferase activity, transferring one-carbon groups	GO:0006730//one-carbon metabolic process;GO:0006629//lipid metabolic process	NA	Prupe.2G195400	gi|6715637|gb|AAF26464.1|AC007323_5	2.5e-102	T25K16.17 [Arabidopsis thaliana]
Prupe.7G033000	2.24	2.05	2.06	0.47	1.04	0.73	-1.46622	Down	7.1303e-07	gi|595821665|ref|XP_007204851.1|//hypothetical protein PRUPE_ppa026424mg, partial [Prunus persica]	NA	NA	NA	K13466//EIX receptor 1/2	Prupe.7G033000	gi|15226862|ref|NP_181039.1|	3.9e-134	disease resistance family protein / LRR family protein [Arabidopsis thaliana]
Prupe.1G437000	6.3	10.64	8.13	0.73	4.43	3.02	-1.46535	Down	0.0014445	gi|596204944|ref|XP_007223772.1|//hypothetical protein PRUPE_ppa013918mg [Prunus persica]	NA	NA	NA	K13448//calcium-binding protein CML;K02183//calmodulin
Prupe.7G137000	48.12	38.25	46.46	13.69	22.06	11.98	-1.46432	Down	1.77149e-11	gi|595804376|ref|XP_007202145.1|//hypothetical protein PRUPE_ppa007009mg [Prunus persica]	NA	NA	NA	K16815//calcium-independent phospholipase A2-gamma	Prupe.7G137000	gi|145354603|ref|NP_195422.3|	2.5e-117	PATATIN-like protein 4 [Arabidopsis thaliana]
Prupe.6G068300	40.98	54.27	44.22	22.82	12.43	14.5	-1.46432	Down	1.02922e-09	NA	NA	NA	NA	NA
Prupe.8G131300	6.23	6.35	6.17	2.28	1.28	3.07	-1.4638	Down	1.5929e-07	gi|645262024|ref|XP_008236575.1|//PREDICTED: uncharacterized protein At4g06744-like [Prunus mume]	NA	NA	NA	K02984//small subunit ribosomal protein S3Ae;K13420//LRR receptor-like serine/threonine-protein kinase FLS2 [EC:2.7.11.1]	Prupe.8G131300	gi|30680322|ref|NP_849339.1|	2.1e-121	Leucine-rich repeat-containing protein [Arabidopsis thaliana]
Prupe.1G169300	1.69	2.72	1.92	0.62	0.62	0.96	-1.46229	Down	1.35065e-05	gi|596085520|ref|XP_007221288.1|//hypothetical protein PRUPE_ppa016890mg [Prunus persica]	NA	NA	NA	K12338//anthocyanidin 3-O-glucoside 5-O-glucosyltransferase [EC:2.4.1.298]	Prupe.1G169300	gi|18414478|ref|NP_567471.1|	1.7e-128	UDP-glucose:indole-3-acetate beta-D-glucosyltransferase [Arabidopsis thaliana]
Prupe.5G011800	7.19	6.25	8.45	2.7	2.9	2.28	-1.46045	Down	3.19297e-12	gi|595848217|ref|XP_007209481.1|//hypothetical protein PRUPE_ppa010107mg [Prunus persica]	GO:0016021//integral component of membrane	NA	NA	K04733//interleukin-1 receptor-associated kinase 4 [EC:2.7.11.1];K04730//interleukin-1 receptor-associated kinase 1 [EC:2.7.11.1];K14486//auxin response factor
Prupe.1G263400	0.49	0.63	0.48	0.2	0.2	0.17	-1.4563	Down	3.87238e-06	gi|596254483|ref|XP_007224771.1|//hypothetical protein PRUPE_ppa024045mg [Prunus persica]	NA	GO:0000166//nucleotide binding	GO:0006952//defense response;GO:0009987//cellular process	K14802//phospholipid-transporting ATPase [EC:3.6.3.1];K19613//leucine-rich repeat protein SHOC2	Prupe.1G263400	gi|186478922|ref|NP_174037.3|	0	transmembrane receptors / ATP binding protein [Arabidopsis thaliana]
Prupe.5G034700	161.62	166.28	134.96	56.79	49.68	63.04	-1.4532	Down	3.37789e-34	gi|645265633|ref|XP_008238242.1|//PREDICTED: uncharacterized protein LOC103336889 [Prunus mume]	NA	NA	NA	K09874//aquaporin NIP
Prupe.4G071200	0.62	0.84	0.44	0.16	0.31	0.16	-1.45209	Down	0.00217092	gi|595912005|ref|XP_007214390.1|//hypothetical protein PRUPE_ppa027082mg [Prunus persica]	GO:0031981//nuclear lumen	NA	GO:0042254//ribosome biogenesis	K14843//pescadillo	Prupe.4G071200	gi|15241421|ref|NP_196956.1|	1.4e-178	pescadillo-related protein [Arabidopsis thaliana]
Prupe.3G227800	3.73	2.16	4.58	1.36	1.51	0.77	-1.44808	Down	0.000191833	gi|595957387|ref|XP_007216710.1|//hypothetical protein PRUPE_ppa026553mg [Prunus persica]	NA	NA	NA	K09422//myb proto-oncogene protein, plant	Prupe.3G227800	gi|6714474|gb|AAF26160.1|AC008261_17	4.1e-46	putative Myb-related transcription factor [Arabidopsis thaliana]
Prupe.1G494200	24.75	32.89	23.79	10.56	8.02	11.14	-1.44727	Down	2.55508e-19	gi|596298750|ref|XP_007227544.1|//hypothetical protein PRUPE_ppa010373mg [Prunus persica]	GO:0005622//intracellular	NA	GO:0000160//phosphorelay signal transduction system	K14492//two-component response regulator ARR-A family	Prupe.1G494200	gi|15230202|ref|NP_191263.1|	2.5e-41	two-component response regulator ARR9 [Arabidopsis thaliana]
Prupe.6G090800	0.94	0.69	0.76	0.22	0.29	0.25	-1.4462	Down	0.00539686	gi|658046896|ref|XP_008359113.1|//PREDICTED: uncharacterized protein LOC103422838 [Malus domestica]	NA	NA	NA	NA
Prupe.1G261500	65.15	98.65	74.47	29.16	23.76	33.99	-1.44591	Down	2.48195e-18	gi|596213034|ref|XP_007223876.1|//hypothetical protein PRUPE_ppa010863mg [Prunus persica]	NA	GO:0004871//signal transducer activity	GO:0007165//signal transduction;GO:0006351//transcription, DNA-templated	K14492//two-component response regulator ARR-A family	Prupe.1G261500	gi|15218957|ref|NP_176202.1|	1.8e-66	response regulator 3 [Arabidopsis thaliana]
Prupe.7G130600	4.31	6.26	4.87	1.9	1.86	1.85	-1.44513	Down	8.35971e-13	gi|595818382|ref|XP_007204342.1|//hypothetical protein PRUPE_ppa005630mg [Prunus persica]	NA	NA	NA	K15400//omega-hydroxypalmitate O-feruloyl transferase [EC:2.3.1.188];K13065//shikimate O-hydroxycinnamoyltransferase [EC:2.3.1.133]	Prupe.7G130600	gi|15240227|ref|NP_201516.1|	8.9e-97	HXXXD-type acyl-transferase-like protein [Arabidopsis thaliana]
Prupe.8G165700	12.95	15.78	13.71	7.02	4.74	3.68	-1.44472	Down	2.15756e-12	gi|595793083|ref|XP_007200290.1|//hypothetical protein PRUPE_ppa004226mg [Prunus persica];gi|356541842|ref|XP_003539381.1|//PREDICTED: cyanogenic beta-glucosidase-like [Glycine max]	NA	GO:0008422//beta-glucosidase activity	GO:0009651//response to salt stress;GO:0009725//response to hormone;GO:0019762//glucosinolate catabolic process;GO:0005975//carbohydrate metabolic process	K01188//beta-glucosidase [EC:3.2.1.21]	Prupe.8G165700	gi|15232261|ref|NP_191572.1|	1.5e-162	beta glucosidase 16 [Arabidopsis thaliana]
Prupe.7G033300	0.68	0.53	0.62	0.1	0.26	0.25	-1.44435	Down	0.00128966	gi|595810988|ref|XP_007203164.1|//hypothetical protein PRUPE_ppa025012mg [Prunus persica]	NA	NA	NA	K13466//EIX receptor 1/2	Prupe.7G033300	gi|15226862|ref|NP_181039.1|	6.4e-125	disease resistance family protein / LRR family protein [Arabidopsis thaliana]
Prupe.4G143600	17.31	11.07	13.59	3.56	4.34	7.24	-1.4433	Down	1.0164e-07	gi|595863733|ref|XP_007211642.1|//hypothetical protein PRUPE_ppa008801mg [Prunus persica]	NA	NA	NA	K13126//polyadenylate-binding protein;K05941//glutathione gamma-glutamylcysteinyltransferase [EC:2.3.2.15]	Prupe.4G143600	gi|15222818|ref|NP_175997.1|	3.1e-94	transcription factor NAC1 [Arabidopsis thaliana]
Prupe.1G140500	1.57	1.91	0.97	0.3	0.26	0.85	-1.44308	Down	0.00640149	gi|596292637|ref|XP_007226534.1|//hypothetical protein PRUPE_ppa025150mg [Prunus persica]	NA	GO:0015036//disulfide oxidoreductase activity	GO:0019725//cellular homeostasis	K03676//glutaredoxin 3	Prupe.1G140500	gi|145332665|ref|NP_001078198.1|	6.4e-43	monothiol glutaredoxin-S10 [Arabidopsis thaliana]
Prupe.5G180500	24.27	37.9	26.62	11.75	9.51	10.65	-1.4421	Down	1.13702e-18	gi|595844869|ref|XP_007208823.1|//hypothetical protein PRUPE_ppa025070mg [Prunus persica];gi|645268783|ref|XP_008239693.1|//PREDICTED: two-component response regulator ARR5-like [Prunus mume]	GO:0016021//integral component of membrane	GO:0004871//signal transducer activity;GO:0016772//transferase activity, transferring phosphorus-containing groups	GO:0007165//signal transduction;GO:0006351//transcription, DNA-templated;GO:0006796//phosphate-containing compound metabolic process	K19984//exocyst complex component 5;K14492//two-component response regulator ARR-A family;K02184//formin 2	Prupe.5G180500	gi|15222035|ref|NP_177627.1|	3.2e-58	two-component response regulator ARR15 [Arabidopsis thaliana]
Prupe.8G116600	4.21	6.12	6.47	2.04	1.71	2.36	-1.44149	Down	7.30145e-11	gi|595797897|ref|XP_007201325.1|//hypothetical protein PRUPE_ppa007583mg [Prunus persica]	NA	GO:0016859//cis-trans isomerase activity	GO:0044267//cellular protein metabolic process	K05864//peptidyl-prolyl isomerase D [EC:5.2.1.8]	Prupe.8G116600	gi|18397936|ref|NP_565381.1|	7.4e-170	peptidyl-prolyl cis-trans isomerase CYP40 [Arabidopsis thaliana]
Prupe.4G128600	0.45	1.16	0.44	0.25	0.19	0.19	-1.4409	Down	0.00888415	gi|595915157|ref|XP_007214786.1|//hypothetical protein PRUPE_ppa018714mg, partial [Prunus persica]	NA	GO:0010333//terpene synthase activity	GO:0008152//metabolic process	K04121//ent-kaurene synthase [EC:4.2.3.19]	Prupe.4G128600	gi|15219383|ref|NP_178064.1|	4.6e-107	Ent-kaur-16-ene synthase [Arabidopsis thaliana]
Prupe.7G219100	6.3	4.98	5.08	1.86	1.27	2.8	-1.44026	Down	2.05657e-08	gi|595811342|ref|XP_007203222.1|//hypothetical protein PRUPE_ppa000737mg [Prunus persica]	GO:0016021//integral component of membrane	GO:0004674//protein serine/threonine kinase activity;GO:0005524//ATP binding	GO:0006468//protein phosphorylation	K00924	Prupe.7G219100	gi|15239540|ref|NP_197965.1|	1.2e-295	protein kinase family protein with leucine-rich repeat domain [Arabidopsis thaliana]
Prupe.6G293700	2.27	1.94	1.73	0.43	0.76	0.65	-1.43993	Down	0.00971994	gi|595831973|ref|XP_007206377.1|//hypothetical protein PRUPE_ppa017954mg [Prunus persica]	NA	NA	NA	NA
Prupe.5G145500	155.3	173.7	126.23	65.86	40.99	59.95	-1.43915	Down	9.70483e-14	gi|595849796|ref|XP_007209795.1|//hypothetical protein PRUPE_ppa013923mg [Prunus persica]	NA	NA	NA	NA
Prupe.1G541200	23.08	20.12	20.86	6.93	7.25	9.42	-1.43713	Down	7.6606e-22	gi|596295221|ref|XP_007226969.1|//hypothetical protein PRUPE_ppa002490mg [Prunus persica];gi|645224569|ref|XP_008219173.1|//PREDICTED: phosphoenolpyruvate carboxykinase [ATP]-like [Prunus mume]	GO:0044424//intracellular part;GO:0005829//cytosol	GO:0005524//ATP binding;GO:0032559//adenyl ribonucleotide binding;GO:0016301//kinase activity;GO:0004612//phosphoenolpyruvate carboxykinase (ATP) activity;GO:0004611//phosphoenolpyruvate carboxykinase activity;GO:0016772//transferase activity, transferring phosphorus-containing groups	GO:0006006//glucose metabolic process;GO:0016310//phosphorylation;GO:0006094//gluconeogenesis;GO:0006796//phosphate-containing compound metabolic process	K01610//phosphoenolpyruvate carboxykinase (ATP) [EC:4.1.1.49]	Prupe.1G541200	gi|15235730|ref|NP_195500.1|	0	phosphoenolpyruvate carboxykinase [ATP] [Arabidopsis thaliana]
Prupe.7G208400	4.2	4.44	5.2	1.54	0.56	2.69	-1.43614	Down	0.000329256	gi|595813520|ref|XP_007203595.1|//hypothetical protein PRUPE_ppb021417mg [Prunus persica]	NA	NA	NA	K00279//cytokinin dehydrogenase [EC:1.5.99.12]	Prupe.7G208400	gi|15241997|ref|NP_200507.1|	6.7e-165	cytokinin dehydrogenase 3 [Arabidopsis thaliana]
Prupe.8G179200	4.85	5.15	4.01	1.55	1.42	2.07	-1.43544	Down	2.90779e-07	gi|595798916|ref|XP_007201465.1|//hypothetical protein PRUPE_ppa014063mg [Prunus persica]	NA	NA	NA	K02995//small subunit ribosomal protein S8e	Prupe.8G179200	gi|15227794|ref|NP_179905.1|	3.4e-28	plant EC metallothionein-like protein, family 15 [Arabidopsis thaliana]
Prupe.6G284100	0.75	0.66	0.55	0.15	0.31	0.19	-1.43539	Down	0.00174562	gi|595824322|ref|XP_007205218.1|//hypothetical protein PRUPE_ppa005920mg [Prunus persica]	NA	NA	NA	NA	Prupe.6G284100	gi|18404712|ref|NP_565888.1|	9.3e-161	trichome birefringence-like protein 34 [Arabidopsis thaliana]
Prupe.2G166100	1.05	0.85	1.07	0.26	0.29	0.5	-1.43442	Down	2.7298e-05	gi|596025970|ref|XP_007219202.1|//hypothetical protein PRUPE_ppa017031mg, partial [Prunus persica]	NA	NA	NA	K13466//EIX receptor 1/2;K19613//leucine-rich repeat protein SHOC2	Prupe.2G166100	gi|4432858|gb|AAD20706.1|	1.6e-94	putative disease resistance protein [Arabidopsis thaliana]
Prupe.6G066300	17.96	26.36	32.36	16.99	8.41	8.85	-1.4338	Down	5.4766e-07	gi|595830346|ref|XP_007206051.1|//hypothetical protein PRUPE_ppa012620mg [Prunus persica];gi|645216189|ref|XP_008219986.1|//PREDICTED: 18.5 kDa class I heat shock protein [Prunus mume]	NA	NA	NA	K13993//HSP20 family protein	Prupe.6G066300	gi|15227552|ref|NP_180511.1|	3.2e-50	HSP20 family protein [Arabidopsis thaliana]
Prupe.8G225700	1.45	1.85	2.29	1	0.3	0.55	-1.43019	Down	0.00333619	gi|595792805|ref|XP_007200151.1|//hypothetical protein PRUPE_ppa016902mg, partial [Prunus persica]	NA	NA	NA	NA
Prupe.2G260700	42.96	24.68	34.87	9.1	17.54	9.27	-1.42925	Down	0.000278298	gi|596050380|ref|XP_007220558.1|//hypothetical protein PRUPE_ppa003244mg [Prunus persica]	GO:0044464//cell part	NA	GO:0015833//peptide transport	K14638//solute carrier family 15 (peptide/histidine transporter), member 3/4	Prupe.2G260700	gi|15226687|ref|NP_181578.1|	2.5e-262	putative peptide/nitrate transporter [Arabidopsis thaliana]
Prupe.1G219200	1.67	3.21	2.2	1.04	0.59	1.28	-1.42895	Down	6.54324e-05	NA	NA	NA	NA	NA
Prupe.7G096100	7.63	9.15	7.5	2.86	3.26	2.89	-1.42677	Down	2.79248e-23	gi|595812484|ref|XP_007203413.1|//hypothetical protein PRUPE_ppa021442mg [Prunus persica]	NA	NA	NA	K07393//putative glutathione S-transferase	Prupe.7G096100	gi|15236618|ref|NP_194926.1|	1.7e-82	uncharacterized protein [Arabidopsis thaliana]
Prupe.1G399700	0.22	0.15	0.21	0.03	0.09	0.07	-1.42549	Down	0.0114388	gi|596284887|ref|XP_007225371.1|//hypothetical protein PRUPE_ppa000839mg [Prunus persica]	NA	NA	NA	K05387//glutamate receptor, ionotropic, plant	Prupe.1G399700	gi|30684127|ref|NP_180475.2|	8.5e-267	glutamate receptor 2.8 [Arabidopsis thaliana]
Prupe.3G196400	4.27	5.91	7.96	1.71	2.66	1.41	-1.42518	Down	9.40221e-07	gi|645247659|ref|XP_008229939.1|//PREDICTED: uncharacterized protein LOC103329269 [Prunus mume];gi|595975144|ref|XP_007217827.1|//hypothetical protein PRUPE_ppa026118mg, partial [Prunus persica]	NA	GO:0003682//chromatin binding	NA	K13457//disease resistance protein RPM1	Prupe.3G196400	gi|30686844|ref|NP_194263.2|	5.6e-15	uncharacterized protein [Arabidopsis thaliana]
Prupe.1G391300	18.15	11.59	18.16	6.47	3.95	7.24	-1.42479	Down	1.82316e-08	gi|645227816|ref|XP_008220697.1|//PREDICTED: chitotriosidase-1-like [Prunus mume]	NA	NA	NA	K01183//chitinase [EC:3.2.1.14]	Prupe.1G391300	gi|15235200|ref|NP_193716.1|	5.7e-75	Class V chitinase [Arabidopsis thaliana]
Prupe.1G016500	1.9	1.39	1.09	0.59	0.37	0.44	-1.42305	Down	0.00958391	gi|645235480|ref|XP_008224291.1|//PREDICTED: uncharacterized protein LOC103324033 [Prunus mume]	NA	GO:0016407//acetyltransferase activity	NA	NA	Prupe.1G016500	gi|15234669|ref|NP_194751.1|	1.6e-44	small nuclear ribonucleoprotein F [Arabidopsis thaliana]
Prupe.7G187200	9.56	13.23	9.07	5.44	6.01	5.21	-1.42002	Down	1.03257e-15	gi|645274343|ref|XP_008242299.1|//PREDICTED: uncharacterized protein LOC103340637 [Prunus mume]	NA	NA	NA	NA
Prupe.7G031800	1.25	1.37	1.34	0.43	0.71	0.24	-1.41757	Down	0.000679821	gi|645270916|ref|XP_008240673.1|//PREDICTED: floral homeotic protein DEFICIENS-like [Prunus mume]	NA	NA	NA	NA	Prupe.7G031800	gi|15240563|ref|NP_200380.1|	1.2e-17	MADS-box protein AGL47 [Arabidopsis thaliana]
Prupe.8G054400	0.76	0.39	0.37	0.13	0.09	0.27	-1.41672	Down	0.00617548	gi|595790993|ref|XP_007199245.1|//hypothetical protein PRUPE_ppa022349mg [Prunus persica]	NA	NA	NA	K19613//leucine-rich repeat protein SHOC2;K10406//kinesin family member C2/C3;K13420//LRR receptor-like serine/threonine-protein kinase FLS2 [EC:2.7.11.1]	Prupe.8G054400	gi|6714444|gb|AAF26131.1|AC011620_7	1.8e-101	putative disease resistance protein [Arabidopsis thaliana]
Prupe.6G128400	2.89	8.67	7.92	2.45	2.5	1.76	-1.41257	Down	9.86533e-05	gi|595830116|ref|XP_007206006.1|//hypothetical protein PRUPE_ppa012343mg [Prunus persica]	GO:0005634//nucleus;GO:0005737//cytoplasm	NA	GO:0009910//negative regulation of flower development;GO:0010228//vegetative to reproductive phase transition of meristem	K16223//protein FLOWERING LOCUS T	Prupe.6G128400	gi|15225892|ref|NP_180324.1|	9.7e-76	protein CENTRORADIALIS-like [Arabidopsis thaliana]
Prupe.8G254200	14.95	17.14	12.83	7.29	2.59	6.45	-1.40999	Down	8.15723e-06	gi|595798743|ref|XP_007201438.1|//hypothetical protein PRUPE_ppa013777mg [Prunus persica]	NA	GO:0015036//disulfide oxidoreductase activity	GO:0019725//cellular homeostasis	K03676//glutaredoxin 3	Prupe.8G254200	gi|15227151|ref|NP_182309.1|	2.3e-38	glutaredoxin-C13 [Arabidopsis thaliana]
Prupe.8G268800	3.24	2.82	2.89	0.93	1.18	1.22	-1.40723	Down	1.70996e-08	gi|645259038|ref|XP_008235170.1|//PREDICTED: uncharacterized protein LOC103334026 [Prunus mume]	NA	NA	NA	NA	Prupe.8G268800	gi|18378999|ref|NP_563661.1|	4.9e-49	uncharacterized protein [Arabidopsis thaliana]
Prupe.4G221600	4.57	3.31	2.14	0.75	1.13	1.64	-1.40641	Down	0.000683245	gi|595876622|ref|XP_007212218.1|//hypothetical protein PRUPE_ppa013121mg [Prunus persica]	NA	NA	NA	NA
Prupe.4G214200	1.41	1.89	1.5	0.78	0.52	0.47	-1.40508	Down	7.7101e-07	gi|595889719|ref|XP_007213462.1|//hypothetical protein PRUPE_ppa024388mg [Prunus persica]	NA	NA	NA	K16587//HAUS augmin-like complex subunit 4	Prupe.4G214200	gi|30694827|ref|NP_175486.2|	6.5e-155	uncharacterized protein [Arabidopsis thaliana]
Prupe.5G161300	42.15	38.19	38.97	15.22	10.33	19.33	-1.40422	Down	9.63989e-13	gi|595846730|ref|XP_007209185.1|//hypothetical protein PRUPE_ppa006392mg [Prunus persica]	NA	GO:0003824//catalytic activity	NA	K01728//pectate lyase [EC:4.2.2.2]	Prupe.5G161300	gi|21593154|gb|AAM65103.1|	2.8e-205	putative pectate lyase [Arabidopsis thaliana]
Prupe.2G303900	44.42	52.03	41.75	13.51	21.4	17.34	-1.40368	Down	6.4066e-18	gi|645258271|ref|XP_008234810.1|//PREDICTED: putative cell division cycle ATPase [Prunus mume]	NA	GO:0005524//ATP binding;GO:0032559//adenyl ribonucleotide binding;GO:0042623//ATPase activity, coupled	NA	K13254//spastin [EC:3.6.4.3];K03231//elongation factor 1-alpha	Prupe.2G303900	gi|145334803|ref|NP_001078747.1|	0	P-loop containing nucleoside triphosphate hydrolases superfamily protein [Arabidopsis thaliana]
Prupe.7G164400	0.38	0.4	0.32	0.14	0.14	0.09	-1.40362	Down	0.00704605	gi|645273231|ref|XP_008241779.1|//PREDICTED: probable leucine-rich repeat receptor-like protein kinase At1g35710 [Prunus mume]	NA	NA	NA	K13420//LRR receptor-like serine/threonine-protein kinase FLS2 [EC:2.7.11.1]	Prupe.7G164400	gi|15219699|ref|NP_174809.1|	3.3e-90	putative leucine-rich repeat receptor-like protein kinase [Arabidopsis thaliana]
Prupe.8G136100	75.42	62.13	58.16	20.17	29.93	23.65	-1.40354	Down	4.69038e-15	gi|645261632|ref|XP_008236385.1|//PREDICTED: uncharacterized protein LOC103335160 [Prunus mume]	NA	NA	NA	NA	Prupe.8G136100	gi|18397757|ref|NP_565369.1|	5.1e-83	basic secretory protein family protein [Arabidopsis thaliana]
Prupe.3G152200	0.43	0.59	0.66	0.25	0.1	0.25	-1.40179	Down	0.0020125	gi|595957678|ref|XP_007216727.1|//hypothetical protein PRUPE_ppa025722mg, partial [Prunus persica]	NA	NA	NA	K04506//E3 ubiquitin-protein ligase SIAH1 [EC:2.3.2.27]	Prupe.3G152200	gi|15219992|ref|NP_173713.1|	1.3e-20	heavy-metal-associated domain-containing protein [Arabidopsis thaliana]
Prupe.4G212400	4.31	4.87	3.82	2.19	1.2	1.36	-1.40138	Down	1.67462e-05	gi|595883901|ref|XP_007212873.1|//hypothetical protein PRUPE_ppa021614mg [Prunus persica]	NA	NA	NA	NA	Prupe.4G212400	gi|15231113|ref|NP_188669.1|	3.4e-13	paraquat downregulated protein [Arabidopsis thaliana]
Prupe.4G146100	41.84	58.44	46.27	14.82	21.99	18.39	-1.3989	Down	1.5693e-16	gi|595890241|ref|XP_007213483.1|//hypothetical protein PRUPE_ppa023395mg [Prunus persica]	NA	NA	NA	K00799//glutathione S-transferase [EC:2.5.1.18]	Prupe.4G146100	gi|15220041|ref|NP_173161.1|	6.4e-84	glutathione S-transferase TAU 25 [Arabidopsis thaliana]
Prupe.2G126600	1.19	1.25	1.32	0.31	0.4	0.63	-1.39586	Down	6.15708e-06	gi|595812652|ref|XP_007203445.1|//hypothetical protein PRUPE_ppa022023mg [Prunus persica];gi|595815619|ref|XP_007203940.1|//hypothetical protein PRUPE_ppa017433mg [Prunus persica]	NA	GO:0043531//ADP binding	GO:0007165//signal transduction;GO:0006952//defense response	K03283//heat shock 70kDa protein 1/8;K19613//leucine-rich repeat protein SHOC2	Prupe.2G126600	gi|30692996|ref|NP_198509.2|	4.4e-138	TIR-NBS-LRR class disease resistance protein [Arabidopsis thaliana]
Prupe.1G133500	11.51	14.86	12.41	5.06	5.62	3.97	-1.3932	Down	7.09386e-13	gi|645233164|ref|XP_008223211.1|//PREDICTED: late embryogenesis abundant protein Lea5 [Prunus mume]	NA	NA	GO:0009725//response to hormone;GO:0006950//response to stress	NA	Prupe.1G133500	gi|240255888|ref|NP_193326.4|	1.6e-14	protein DROUGHT-INDUCED 21 [Arabidopsis thaliana]
Prupe.1G291200	11.49	7.13	8.74	2.45	4.02	3.83	-1.39123	Down	1.58058e-08	gi|596164858|ref|XP_007222985.1|//hypothetical protein PRUPE_ppa004328mg [Prunus persica]	NA	NA	NA	K15639//PHYB activation tagged suppressor 1 [EC:1.14.-.-]	Prupe.1G291200	gi|15225777|ref|NP_180239.1|	1.4e-113	cytochrome P450 734A1 [Arabidopsis thaliana]
BGI_novel_G000639	20.06	20.85	17.68	7.83	7.7	6.89	-1.38976	Down	8.27209e-28	gi|595830959|ref|XP_007206171.1|//hypothetical protein PRUPE_ppa013701mg [Prunus persica]	GO:0016021//integral component of membrane	NA	NA	NA
Prupe.5G237200	105.56	137.13	48.8	29.84	19.55	50.18	-1.38963	Down	0.00373985	gi|595849440|ref|XP_007209724.1|//hypothetical protein PRUPE_ppa012697mg [Prunus persica]	NA	NA	NA	NA
Prupe.4G220300	0.93	0.59	0.92	0.33	0.27	0.23	-1.38798	Down	0.00609635	gi|595882759|ref|XP_007212660.1|//hypothetical protein PRUPE_ppa018264mg [Prunus persica]	NA	NA	NA	NA
Prupe.4G045000	9.73	10.74	9.68	3.88	3.18	4.47	-1.38598	Down	2.9914e-19	gi|595899695|ref|XP_007213830.1|//hypothetical protein PRUPE_ppa004531mg [Prunus persica]	NA	GO:0016812//hydrolase activity, acting on carbon-nitrogen (but not peptide) bonds, in cyclic amides;GO:0046914//transition metal ion binding	GO:0000255//allantoin metabolic process	K01466//allantoinase [EC:3.5.2.5]	Prupe.4G045000	gi|18412757|ref|NP_567276.1|	3e-216	allantoinase [Arabidopsis thaliana]
Prupe.2G162300	2.95	2.95	2.34	1.1	1.01	0.64	-1.38466	Down	1.01926e-05	gi|645253880|ref|XP_008232780.1|//PREDICTED: (+)-neomenthol dehydrogenase-like [Prunus mume]	NA	GO:0016491//oxidoreductase activity	GO:0055114//oxidation-reduction process	K15095//(+)-neomenthol dehydrogenase [EC:1.1.1.208]	Prupe.2G162300	gi|15233062|ref|NP_191681.1|	3.8e-54	(+)-neomenthol dehydrogenase [Arabidopsis thaliana]
Prupe.2G128400	6.29	3.59	4.47	1.21	1.65	2.53	-1.38289	Down	2.28628e-06	gi|470145843|ref|XP_004308542.1|//PREDICTED: receptor-like protein 12 [Fragaria vesca subsp. vesca]	NA	NA	NA	K13466//EIX receptor 1/2;K19613//leucine-rich repeat protein SHOC2;K10406//kinesin family member C2/C3	Prupe.2G128400	gi|15220080|ref|NP_175139.1|	2.6e-175	receptor like protein 6 [Arabidopsis thaliana]
Prupe.2G105700	0.45	0.27	0.3	0.12	0.08	0.16	-1.38238	Down	0.00267557	gi|596055203|ref|XP_007220881.1|//hypothetical protein PRUPE_ppa016169mg [Prunus persica]	NA	NA	NA	K05387//glutamate receptor, ionotropic, plant	Prupe.2G105700	gi|15238964|ref|NP_199651.1|	1.5e-176	glutamate receptor 1.2 [Arabidopsis thaliana]
Prupe.5G186700	1.2	1.31	0.94	0.55	0.29	0.36	-1.38232	Down	0.00261595	gi|595844601|ref|XP_007208767.1|//hypothetical protein PRUPE_ppa018365mg, partial [Prunus persica]	NA	NA	NA	NA
Prupe.1G007200	5.2	5.84	5.29	2.3	1.66	2.29	-1.3812	Down	5.87511e-16	gi|596280969|ref|XP_007225277.1|//hypothetical protein PRUPE_ppa001427mg [Prunus persica]	NA	GO:0032559//adenyl ribonucleotide binding;GO:0004672//protein kinase activity	GO:0006464//cellular protein modification process	K04733//interleukin-1 receptor-associated kinase 4 [EC:2.7.11.1];K04730//interleukin-1 receptor-associated kinase 1 [EC:2.7.11.1]	Prupe.1G007200	gi|13877681|gb|AAK43918.1|AF370599_1	3.6e-283	putative protein kinase [Arabidopsis thaliana]
Prupe.3G227700	0.47	0.57	0.36	0.17	0.11	0.19	-1.38105	Down	0.00595483	gi|645248210|ref|XP_008230193.1|//PREDICTED: uncharacterized protein LOC103329494 [Prunus mume]	NA	NA	NA	NA	Prupe.3G227700	gi|63146778|emb|CAI23714.1|	2.7e-06	putative carboxypeptidase [Arabidopsis thaliana]
Prupe.6G190100	2.39	1.87	1.66	0.79	0.72	0.73	-1.37827	Down	3.51944e-06	gi|595841512|ref|XP_007208223.1|//hypothetical protein PRUPE_ppa018343mg [Prunus persica]	NA	NA	NA	K13691//pathogen-inducible salicylic acid glucosyltransferase [EC:2.4.1.-];K00699//glucuronosyltransferase [EC:2.4.1.17];K13030//cyanohydrin beta-glucosyltransferase [EC:2.4.1.85]	Prupe.6G190100	gi|42571589|ref|NP_973885.1|	2.2e-164	UDP-glucosyl transferase 85A5 [Arabidopsis thaliana]
Prupe.7G214100	17.07	20.92	28.77	10.61	8.68	6.21	-1.37625	Down	2.97053e-09	gi|645274635|ref|XP_008242433.1|//PREDICTED: probable phospholipase A2 homolog 1 [Prunus mume]	NA	GO:0046872//metal ion binding	GO:0019637//organophosphate metabolic process;GO:0006629//lipid metabolic process	K19476//vacuolar protein sorting-associated protein IST1;K01047//secretory phospholipase A2 [EC:3.1.1.4]	Prupe.7G214100	gi|30680764|ref|NP_179559.2|	6.8e-40	phospholipase A2-beta [Arabidopsis thaliana]
Prupe.4G096600	23.44	17.04	23.84	7.6	7.87	9.4	-1.37164	Down	5.69465e-14	gi|595864476|ref|XP_007211778.1|//hypothetical protein PRUPE_ppa004189mg [Prunus persica]	NA	NA	NA	K00102//D-lactate dehydrogenase (cytochrome) [EC:1.1.2.4]	Prupe.4G096600	gi|15241494|ref|NP_199253.1|	9.2e-152	FAD-binding and BBE domain-containing protein [Arabidopsis thaliana]
Prupe.7G198300	0.89	0.93	0.85	0.32	0.34	0.35	-1.37087	Down	0.000165283	gi|595809935|ref|XP_007202994.1|//hypothetical protein PRUPE_ppa019215mg [Prunus persica]	NA	GO:0016705//oxidoreductase activity, acting on paired donors, with incorporation or reduction of molecular oxygen;GO:0020037//heme binding;GO:0005506//iron ion binding;GO:0004497//monooxygenase activity	GO:0055114//oxidation-reduction process	K07410//cytochrome P450 family 1 subfamily B polypeptide 1 [EC:1.14.14.1];K00512//steroid 17alpha-monooxygenase / 17alpha-hydroxyprogesterone deacetylase [EC:1.14.14.19 1.14.14.32];K05280//flavonoid 3'-monooxygenase [EC:1.14.13.21]	Prupe.7G198300	gi|18420267|ref|NP_568397.1|	2.3e-103	ubiquitin 4 [Arabidopsis thaliana]
Prupe.2G053700	26.81	30.71	23.56	9.1	10.42	10.52	-1.37069	Down	4.28251e-30	gi|596053738|ref|XP_007220789.1|//hypothetical protein PRUPE_ppb012147mg, partial [Prunus persica];gi|596052147|ref|XP_007220670.1|//hypothetical protein PRUPE_ppa016138mg [Prunus persica]	NA	GO:0043531//ADP binding	GO:0006952//defense response	K19613//leucine-rich repeat protein SHOC2;K12818//ATP-dependent RNA helicase DHX8/PRP22 [EC:3.6.4.13]	Prupe.2G053700	gi|15231862|ref|NP_188065.1|	2.7e-188	NB-ARC domain-containing disease resistance protein [Arabidopsis thaliana]
Prupe.5G168000	0.61	0.96	0.57	0.37	0.17	0.23	-1.36929	Down	0.00173849	gi|595851635|ref|XP_007210154.1|//hypothetical protein PRUPE_ppa023761mg [Prunus persica]	NA	GO:0032559//adenyl ribonucleotide binding;GO:0004672//protein kinase activity	GO:0006464//cellular protein modification process;GO:0009056//catabolic process	K04733//interleukin-1 receptor-associated kinase 4 [EC:2.7.11.1]	Prupe.5G168000	gi|42562696|ref|NP_175606.2|	7.6e-98	LysM type receptor kinase-like protein [Arabidopsis thaliana]
Prupe.2G087400	6.44	3.06	4.94	1.28	1.91	2.23	-1.36787	Down	3.45148e-05	gi|645281008|ref|XP_008245436.1|//PREDICTED: uncharacterized protein LOC103343557 [Prunus mume]	NA	NA	GO:0051704//multi-organism process	NA
Prupe.6G194800	15.02	24.7	19.39	9.25	5.53	7.79	-1.36756	Down	2.86319e-09	gi|595829014|ref|XP_007205789.1|//hypothetical protein PRUPE_ppa010574mg [Prunus persica]	NA	NA	NA	NA	Prupe.6G194800	gi|42569241|ref|NP_179832.2|	7e-63	uncharacterized protein [Arabidopsis thaliana]
Prupe.6G281200	3.73	2.14	2.04	0.8	1.1	1.1	-1.36672	Down	1.81139e-06	gi|595837857|ref|XP_007207537.1|//hypothetical protein PRUPE_ppa015767mg [Prunus persica]	NA	NA	NA	K13466//EIX receptor 1/2;K19613//leucine-rich repeat protein SHOC2;K10406//kinesin family member C2/C3;K13420//LRR receptor-like serine/threonine-protein kinase FLS2 [EC:2.7.11.1]	Prupe.6G281200	gi|15221010|ref|NP_175225.1|	7.6e-143	receptor like protein 7 [Arabidopsis thaliana]
Prupe.2G103400	3.48	1.83	1.99	0.54	0.77	1.37	-1.36638	Down	0.000321171	gi|645252550|ref|XP_008232173.1|//PREDICTED: probable receptor-like protein kinase At1g67000 [Prunus mume]	NA	NA	NA	K04733//interleukin-1 receptor-associated kinase 4 [EC:2.7.11.1]	Prupe.2G103400	gi|334183686|ref|NP_001185332.1|	8.7e-95	putative serine/threonine protein kinase [Arabidopsis thaliana]
Prupe.8G268900	1.61	1.75	1.78	0.55	0.59	0.76	-1.3657	Down	0.000191684	gi|595797405|ref|XP_007201270.1|//hypothetical protein PRUPE_ppa013280mg [Prunus persica]	NA	NA	NA	K17894	Prupe.8G268900	gi|15239847|ref|NP_199741.1|	7.8e-19	GATA transcription factor 16 [Arabidopsis thaliana]
Prupe.2G204400	3.93	4.79	2.87	1.66	1.44	1.29	-1.36525	Down	5.13929e-08	gi|645254873|ref|XP_008233238.1|//PREDICTED: bark storage protein A-like isoform X2 [Prunus mume]	NA	GO:0003824//catalytic activity	GO:0009116//nucleoside metabolic process	K07870//Ras homolog gene family, member T1;K00627//pyruvate dehydrogenase E2 component (dihydrolipoamide acetyltransferase) [EC:2.3.1.12]	Prupe.2G204400	gi|21593613|gb|AAM65580.1|	1e-32	unknown [Arabidopsis thaliana]
Prupe.1G120600	16.1	15.84	14.43	6.15	4.29	7.41	-1.36462	Down	3.41013e-10	gi|596289974|ref|XP_007226106.1|//hypothetical protein PRUPE_ppa010942mg [Prunus persica]	NA	NA	NA	NA
Prupe.1G232000	1.17	1.76	1.24	0.5	0.58	0.51	-1.36314	Down	1.03062e-06	gi|657995041|ref|XP_008389838.1|//PREDICTED: serine/threonine-protein phosphatase 6 regulatory ankyrin repeat subunit B-like [Malus domestica];gi|596293464|ref|XP_007226672.1|//hypothetical protein PRUPE_ppa021372mg [Prunus persica]	NA	NA	NA	K06694//26S proteasome non-ATPase regulatory subunit 10;K16279//E3 ubiquitin-protein ligase KEG [EC:2.7.11.1 2.3.2.27]	Prupe.1G232000	gi|240256292|ref|NP_196927.4|	2.5e-242	uncharacterized protein [Arabidopsis thaliana]
Prupe.5G093500	3592.95	2502.11	2596.83	683.5	1767.87	482.98	-1.36299	Down	0.0113138	gi|595857654|ref|XP_007210589.1|//hypothetical protein PRUPE_ppa016268mg [Prunus persica];gi|595848612|ref|XP_007209565.1|//hypothetical protein PRUPE_ppa011053mg [Prunus persica];gi|595844769|ref|XP_007208801.1|//hypothetical protein PRUPE_ppa024543mg, partial [Prunus persica]	NA	NA	NA	K04733//interleukin-1 receptor-associated kinase 4 [EC:2.7.11.1];K14297//nuclear pore complex protein Nup98-Nup96	Prupe.5G093500	gi|15234263|ref|NP_192902.1|	3.7e-80	osmotin-like protein OSM34 [Arabidopsis thaliana]
Prupe.6G212500	0.87	1.55	1.11	0.36	0.48	0.4	-1.36276	Down	0.00380768	NA	NA	NA	NA	NA
Prupe.6G264500	3.58	3.18	3.62	0.91	1.12	1.83	-1.36189	Down	0.000154474	gi|595837127|ref|XP_007207395.1|//hypothetical protein PRUPE_ppa014227mg [Prunus persica]	NA	NA	NA	NA
Prupe.6G014000	0.33	0.41	0.26	0.11	0.11	0.13	-1.36061	Down	0.0039641	gi|595836487|ref|XP_007207269.1|//hypothetical protein PRUPE_ppa026526m2g, partial [Prunus persica]	NA	NA	NA	NA	Prupe.6G014000	gi|110739553|dbj|BAF01685.1|	2.7e-255	anthranilate phosphoribosyltransferase-like protein [Arabidopsis thaliana]
Prupe.4G014300	12.82	17.67	12.42	5.85	4.42	6.28	-1.35909	Down	5.12235e-15	gi|645236487|ref|XP_008224761.1|//PREDICTED: uncharacterized protein LOC103324481 [Prunus mume];gi|645236408|ref|XP_008224723.1|//PREDICTED: uncharacterized protein LOC103324446 [Prunus mume]	GO:0016021//integral component of membrane	NA	NA	K15502//serine/threonine-protein phosphatase 6 regulatory ankyrin repeat subunit A	Prupe.4G014300	gi|9293890|dbj|BAB01793.1|	3e-51	unnamed protein product [Arabidopsis thaliana]
Prupe.3G062300	2.97	2.58	2.92	1.09	0.94	1.34	-1.35884	Down	6.32839e-13	gi|595949796|ref|XP_007216319.1|//hypothetical protein PRUPE_ppa019847mg [Prunus persica]	GO:0016021//integral component of membrane	NA	NA	K19626//inversin;K15502//serine/threonine-protein phosphatase 6 regulatory ankyrin repeat subunit A;K06694//26S proteasome non-ATPase regulatory subunit 10;K16279//E3 ubiquitin-protein ligase KEG [EC:2.7.11.1 2.3.2.27]	Prupe.3G062300	gi|15218477|ref|NP_174667.1|	6.5e-25	ankyrin repeats-containing protein [Arabidopsis thaliana]
Prupe.8G197100	11.78	9.86	11.54	4.22	2.74	5.82	-1.35874	Down	2.2515e-08	gi|595800565|ref|XP_007201695.1|//hypothetical protein PRUPE_ppa004301mg [Prunus persica]	NA	GO:0005506//iron ion binding	NA	K00517;K17961//cytochrome P450 family 82 subfamily G polypeptide 1 [EC:1.14.-.-]	Prupe.8G197100	gi|15236586|ref|NP_194922.1|	1.5e-130	cytochrome P450, family 82, subfamily C, polypeptide 4 [Arabidopsis thaliana]
Prupe.2G309600	8.19	9.04	8.03	2.96	3.36	3.59	-1.35685	Down	4.24053e-28	gi|645258428|ref|XP_008234883.1|//PREDICTED: uncharacterized protein LOC103333768 [Prunus mume]	NA	NA	NA	K05666//ATP-binding cassette, subfamily C (CFTR/MRP), member 2	Prupe.2G309600	gi|10177088|dbj|BAB10394.1|	7.9e-137	unnamed protein product [Arabidopsis thaliana]
Prupe.2G013000	5.64	4.96	7.87	2.78	1.88	2.53	-1.3545	Down	1.11961e-08	gi|596054505|ref|XP_007220832.1|//hypothetical protein PRUPE_ppa027104mg [Prunus persica]	NA	GO:0022857//transmembrane transporter activity	GO:0006810//transport	K03327//multidrug resistance protein, MATE family	Prupe.2G013000	gi|386364682|emb|CCH27266.1|	1.7e-151	ferric reductase defective 3 [Arabidopsis thaliana]
Prupe.1G426500	0.19	0.27	0.29	0.1	0.06	0.1	-1.35431	Down	0.0107757	gi|645226984|ref|XP_008220296.1|//PREDICTED: uncharacterized protein LOC103320397 [Prunus mume]	NA	NA	NA	NA	Prupe.1G426500	gi|15239189|ref|NP_199126.1|	4.2e-184	tetratricopeptide repeat-containing protein [Arabidopsis thaliana]
Prupe.1G425400	51.48	32.94	45.92	13.5	15.73	21.59	-1.35353	Down	1.26632e-10	gi|596295379|ref|XP_007226995.1|//hypothetical protein PRUPE_ppa001756mg [Prunus persica]	NA	GO:0004175//endopeptidase activity;GO:0005515//protein binding	GO:0044092//negative regulation of molecular function;GO:0019538//protein metabolic process	K11262//acetyl-CoA carboxylase / biotin carboxylase 1 [EC:6.4.1.2 6.3.4.14];K13199//plasminogen activator inhibitor 1 RNA-binding protein;K11267//sister chromatid cohesion protein PDS5;K18443//golgi-specific brefeldin A-resistance guanine nucleotide exchange factor 1;K00121//S-(hydroxymethyl)glutathione dehydrogenase / alcohol dehydrogenase [EC:1.1.1.284 1.1.1.1]	Prupe.1G425400	gi|20147211|gb|AAM10321.1|	4.7e-292	AT5g67360/K8K14_8 [Arabidopsis thaliana]
Prupe.7G158700	1.49	1.39	1.28	0.32	0.26	0.91	-1.35208	Down	0.00250375	gi|645273476|ref|XP_008241894.1|//PREDICTED: abscisic acid 8'-hydroxylase 3-like [Prunus mume]	NA	GO:0005506//iron ion binding;GO:0016491//oxidoreductase activity	GO:0008152//metabolic process	K07437//cytochrome P450 family 26 subfamily A	Prupe.7G158700	gi|240254117|ref|NP_173393.5|	7.4e-107	cytochrome P450, family 722, subfamily A, polypeptide 1 [Arabidopsis thaliana]
Prupe.1G204800	22.86	23.25	21.06	8.69	8.89	8.88	-1.35044	Down	8.91779e-28	gi|596208306|ref|XP_007223824.1|//hypothetical protein PRUPE_ppa010731mg [Prunus persica]	NA	NA	NA	K01183//chitinase [EC:3.2.1.14]	Prupe.1G204800	gi|15232509|ref|NP_191010.1|	3.3e-96	chitinase class IV [Arabidopsis thaliana]
Prupe.8G190100	4.1	2.91	2.02	0.82	0.91	1.64	-1.34994	Down	0.000353968	gi|645260590|ref|XP_008235899.1|//PREDICTED: transcription factor IBH1-like [Prunus mume]	NA	NA	NA	NA	Prupe.8G190100	gi|15224208|ref|NP_181834.1|	7.2e-16	ILI1 binding bHLH 1 protein [Arabidopsis thaliana]
Prupe.6G178700	6.72	4.67	3.98	1.76	2.74	1.39	-1.34977	Down	3.30313e-06	NA	NA	NA	NA	NA
Prupe.3G070000	0.78	0.77	0.41	0.15	0.22	0.33	-1.34802	Down	0.00201443	gi|645244658|ref|XP_008228523.1|//PREDICTED: G-type lectin S-receptor-like serine/threonine-protein kinase CES101 [Prunus mume]	NA	NA	NA	K04733//interleukin-1 receptor-associated kinase 4 [EC:2.7.11.1];K04730//interleukin-1 receptor-associated kinase 1 [EC:2.7.11.1];K01183//chitinase [EC:3.2.1.14]	Prupe.3G070000	gi|397134747|gb|AFO11038.1|	1.3e-195	S domain subfamily receptor-like kinase [Arabidopsis thaliana]
Prupe.1G416800	14.21	17.49	14.87	6.2	4.1	7.81	-1.34728	Down	3.60095e-10	gi|596164880|ref|XP_007222987.1|//hypothetical protein PRUPE_ppa008984mg [Prunus persica]	NA	NA	NA	K09338//homeobox-leucine zipper protein	Prupe.1G416800	gi|15227963|ref|NP_181782.1|	2e-60	cold-regulated protein 15a [Arabidopsis thaliana]
Prupe.5G091300	18.67	19.28	18.2	7.58	7.24	7.39	-1.34668	Down	3.17925e-41	gi|595851186|ref|XP_007210065.1|//hypothetical protein PRUPE_ppa021099mg [Prunus persica]	NA	NA	NA	NA	Prupe.5G091300	gi|10177741|dbj|BAB11054.1|	3.3e-68	unnamed protein product [Arabidopsis thaliana]
Prupe.2G005100	99.93	91.48	124.46	39.11	42.75	43.14	-1.34444	Down	1.87879e-21	gi|596021564|ref|XP_007219019.1|//hypothetical protein PRUPE_ppa004358mg [Prunus persica]	NA	GO:0043167//ion binding;GO:0016798//hydrolase activity, acting on glycosyl bonds	GO:0044238//primary metabolic process	K01188//beta-glucosidase [EC:3.2.1.21]	Prupe.2G005100	gi|15224882|ref|NP_181976.1|	2.8e-168	beta glucosidase 17 [Arabidopsis thaliana]
Prupe.2G312500	4.06	2.55	2.44	0.78	1.54	1.16	-1.34378	Down	9.94744e-06	gi|645258103|ref|XP_008234726.1|//PREDICTED: cyclic nucleotide-gated ion channel 1-like [Prunus mume]	NA	NA	NA	K05391//cyclic nucleotide gated channel, other eukaryote	Prupe.2G312500	gi|15238657|ref|NP_200125.1|	3.3e-123	cyclic nucleotide-gated ion channel 1 [Arabidopsis thaliana]
Prupe.6G177800	18.7	21.59	14.03	7.48	5.37	8.31	-1.34344	Down	4.53462e-10	NA	NA	NA	NA	NA
Prupe.2G317700	5.66	8.27	7.91	2.45	3.79	2.17	-1.34205	Down	6.34974e-07	gi|596005280|ref|XP_007218357.1|//hypothetical protein PRUPE_ppa011103mg [Prunus persica]	NA	NA	NA	K13993//HSP20 family protein	Prupe.2G317700	gi|15234240|ref|NP_194497.1|	1.6e-72	heat shock protein 21 [Arabidopsis thaliana]
Prupe.8G099400	1.8	2.31	2.94	1.08	1.05	0.47	-1.3417	Down	0.00283865	gi|595791213|ref|XP_007199355.1|//hypothetical protein PRUPE_ppa025220mg, partial [Prunus persica]	NA	NA	NA	NA
Prupe.4G040900	3.41	2.58	2.7	1.06	0.68	1.59	-1.34048	Down	2.81387e-05	gi|595862696|ref|XP_007211453.1|//hypothetical protein PRUPE_ppa007314mg [Prunus persica]	NA	NA	NA	K02437//glycine cleavage system H protein;K00162//pyruvate dehydrogenase E1 component beta subunit [EC:1.2.4.1];K13126//polyadenylate-binding protein;K05941//glutathione gamma-glutamylcysteinyltransferase [EC:2.3.2.15]	Prupe.4G040900	gi|15232606|ref|NP_188170.1|	1.7e-93	NAC domain containing protein 2 [Arabidopsis thaliana]
Prupe.3G254000	0.79	1.24	0.91	0.34	0.41	0.36	-1.33962	Down	0.000668688	gi|645249761|ref|XP_008230891.1|//PREDICTED: phenolic glucoside malonyltransferase 1-like [Prunus mume]	NA	NA	NA	K13264//isoflavone 7-O-glucoside-6''-O-malonyltransferase [EC:2.3.1.115]	Prupe.3G254000	gi|15241632|ref|NP_198725.1|	1.3e-52	HXXXD-type acyl-transferase-like protein [Arabidopsis thaliana]
Prupe.2G277800	3.21	3.55	3.02	1.1	1.77	1.09	-1.33765	Down	1.26087e-08	gi|596000921|ref|XP_007218121.1|//hypothetical protein PRUPE_ppa007023mg [Prunus persica];gi|658016694|ref|XP_008343697.1|//PREDICTED: trehalose-phosphate phosphatase A-like isoform X1 [Malus domestica]	NA	NA	GO:0005991//trehalose metabolic process	K01087//trehalose 6-phosphate phosphatase [EC:3.1.3.12]	Prupe.2G277800	gi|30696058|ref|NP_199959.2|	4.8e-151	trehalose-phosphate phosphatase A [Arabidopsis thaliana]
Prupe.4G110500	2.49	2.67	2.05	0.79	0.98	1.03	-1.33669	Down	8.04286e-06	gi|595881119|ref|XP_007212355.1|//hypothetical protein PRUPE_ppa014565mg [Prunus persica]	NA	NA	NA	K16219//protein N-terminal methyltransferase [EC:2.1.1.244]	Prupe.4G110500	gi|15235205|ref|NP_193719.1|	3.6e-55	protein PHLOEM protein 2-LIKE A1 [Arabidopsis thaliana]
Prupe.1G511200	1.47	2.97	2.9	0.78	0.32	1.53	-1.33465	Down	0.00467717	gi|596198889|ref|XP_007223670.1|//hypothetical protein PRUPE_ppa012855mg [Prunus persica]	NA	NA	NA	K07213//copper chaperone;K10752//histone-binding protein RBBP4	Prupe.1G511200	gi|15236529|ref|NP_192597.1|	9.7e-59	heavy-metal-associated domain-containing protein [Arabidopsis thaliana]
Prupe.1G214900	19.61	13.46	16.99	5.05	7.46	7.24	-1.33424	Down	3.67354e-10	gi|645231122|ref|XP_008222249.1|//PREDICTED: ethylene-responsive transcription factor ERF113 [Prunus mume]	NA	NA	NA	K09286//EREBP-like factor	Prupe.1G214900	gi|15240604|ref|NP_196837.1|	8.4e-46	ethylene-responsive transcription factor ERF113 [Arabidopsis thaliana]
Prupe.6G264100	16.94	12.53	16.24	6.34	4.72	7.08	-1.33355	Down	4.26774e-12	gi|595841866|ref|XP_007208297.1|//hypothetical protein PRUPE_ppa003260mg [Prunus persica]	GO:0031224//intrinsic component of membrane	NA	GO:0015833//peptide transport	K14638//solute carrier family 15 (peptide/histidine transporter), member 3/4	Prupe.6G264100	gi|15224397|ref|NP_181326.1|	3.3e-227	putative peptide/nitrate transporter [Arabidopsis thaliana]
Prupe.3G025600	13	8.8	7.65	2.91	5.9	1.67	-1.33353	Down	0.00737431	gi|595930589|ref|XP_007215246.1|//hypothetical protein PRUPE_ppa014642mg [Prunus persica]	NA	NA	NA	NA	Prupe.3G025600	gi|15235269|ref|NP_193738.1|	3.8e-146	polygalacturonase QRT3 [Arabidopsis thaliana]
Prupe.1G127500	6.33	3.67	4.47	2.13	1.94	1.48	-1.33314	Down	0.000117764	gi|596216171|ref|XP_007223920.1|//hypothetical protein PRUPE_ppa011018mg [Prunus persica]	NA	NA	GO:0006950//response to stress	K02553
Prupe.1G048600	14.25	15.22	14.63	5.73	6.02	5.82	-1.33054	Down	2.42179e-23	gi|645234937|ref|XP_008224041.1|//PREDICTED: MADS-box protein FLOWERING LOCUS C-like [Prunus mume]	NA	GO:0003677//DNA binding	GO:0006351//transcription, DNA-templated	K09264//MADS-box transcription factor, plant	Prupe.1G048600	gi|55417902|gb|AAV51217.1|	3.7e-14	flowering locus C protein [Arabidopsis thaliana]
Prupe.8G206200	2.69	2.31	1.78	0.9	0.81	0.85	-1.3298	Down	0.000473595	gi|645259756|ref|XP_008235514.1|//PREDICTED: uncharacterized protein LOC103334339 [Prunus mume]	NA	NA	NA	NA
Prupe.1G058800	9.91	12.35	8.12	4.06	4.22	4.35	-1.32949	Down	1.77765e-13	gi|596118566|ref|XP_007221721.1|//hypothetical protein PRUPE_ppb020108mg [Prunus persica]	NA	NA	NA	NA
Prupe.5G202300	0.37	0.51	0.46	0.16	0.14	0.16	-1.3283	Down	0.000555763	gi|645258252|ref|XP_008234800.1|//PREDICTED: uncharacterized protein LOC103333684 [Prunus mume]	GO:0016021//integral component of membrane	NA	NA	K04460//serine/threonine-protein phosphatase 5 [EC:3.1.3.16]
Prupe.6G132300	1.92	2.23	2.19	0.92	0.65	0.94	-1.32736	Down	3.66829e-08	gi|645218164|ref|XP_008229224.1|//PREDICTED: protein FANTASTIC FOUR 3 [Prunus mume]	NA	NA	NA	K13161//heterogeneous nuclear ribonucleoprotein R;K09528//DnaJ homolog subfamily C member 8	Prupe.6G132300	gi|15242230|ref|NP_197631.1|	2.2e-16	uncharacterized protein [Arabidopsis thaliana]
Prupe.4G181700	5.7	3.44	3.43	1.15	1.51	2.24	-1.3268	Down	4.95903e-06	gi|595893979|ref|XP_007213664.1|//hypothetical protein PRUPE_ppa001072mg [Prunus persica]	NA	NA	NA	K10581//ubiquitin-conjugating enzyme E2 O [EC:2.3.2.24]	Prupe.4G181700	gi|15234570|ref|NP_193901.1|	8.4e-144	uncharacterized protein [Arabidopsis thaliana]
Prupe.6G316000	1.16	1.38	0.98	0.63	0.36	0.27	-1.32519	Down	0.00802045	gi|645221641|ref|XP_008245759.1|//PREDICTED: GATA transcription factor 17-like [Prunus mume]	NA	GO:0005488//binding	GO:0006351//transcription, DNA-templated	K17894	Prupe.6G316000	gi|7549639|gb|AAF63824.1|	2.9e-13	hypothetical protein [Arabidopsis thaliana]
Prupe.4G196000	0.8	0.64	0.57	0.23	0.21	0.3	-1.32196	Down	0.00426461	gi|595893007|ref|XP_007213580.1|//hypothetical protein PRUPE_ppa014995mg [Prunus persica]	NA	NA	NA	K04733//interleukin-1 receptor-associated kinase 4 [EC:2.7.11.1]	Prupe.4G196000	gi|240256087|ref|NP_194459.4|	1.4e-138	G-type lectin S-receptor-like serine/threonine-protein kinase [Arabidopsis thaliana]
Prupe.1G041600	6.77	14.2	9.67	4.91	4.13	2.82	-1.32187	Down	1.20354e-05	gi|645235564|ref|XP_008224330.1|//PREDICTED: dCTP pyrophosphatase 1-like [Prunus mume]	NA	NA	NA	K16904//dCTP diphosphatase [EC:3.6.1.12]	Prupe.1G041600	gi|30687841|ref|NP_189167.2|	6.7e-36	uncharacterized protein [Arabidopsis thaliana]
Prupe.4G027400	5.16	4.66	5.29	2.34	1.93	1.82	-1.31626	Down	5.39135e-14	gi|595862299|ref|XP_007211369.1|//hypothetical protein PRUPE_ppa002516mg [Prunus persica]	NA	NA	NA	K04733//interleukin-1 receptor-associated kinase 4 [EC:2.7.11.1]	Prupe.4G027400	gi|30686087|ref|NP_567679.2|	1.7e-213	cysteine-rich receptor-like protein kinase 10 [Arabidopsis thaliana]
Prupe.5G012200	22.82	30.56	22.51	11.94	8.28	10.4	-1.31518	Down	1.29386e-13	NA	NA	NA	NA	NA
Prupe.1G543000	47.09	45.62	56.55	20.92	19.51	19.96	-1.31509	Down	2.75267e-27	gi|596146676|ref|XP_007222665.1|//hypothetical protein PRUPE_ppa004980mg [Prunus persica]	GO:0031224//intrinsic component of membrane	NA	NA	K14209//solute carrier family 36 (proton-coupled amino acid transporter)	Prupe.1G543000	gi|15240523|ref|NP_199774.1|	2.7e-225	amino acid permease 6 [Arabidopsis thaliana]
Prupe.3G209900	294.16	318.66	293.79	162.83	79.4	121.52	-1.31254	Down	4.12824e-11	gi|452090908|gb|AGF95124.1|//1-aminocyclopropane-1-carboxylate oxidase, partial [Prunus persica]	NA	GO:0043169//cation binding;GO:0016641//oxidoreductase activity, acting on the CH-NH2 group of donors, oxygen as acceptor;GO:0019842//vitamin binding	GO:0003006//developmental process involved in reproduction;GO:0009692//ethylene metabolic process	K05933//aminocyclopropanecarboxylate oxidase [EC:1.14.17.4]	Prupe.3G209900	gi|15220386|ref|NP_171994.1|	1e-146	1-aminocyclopropane-1-carboxylate oxidase [Arabidopsis thaliana]
Prupe.7G044200	0.56	0.61	0.45	0.29	0.2	0.33	-1.31139	Down	0.00202381	gi|595812227|ref|XP_007203367.1|//hypothetical protein PRUPE_ppa020656mg [Prunus persica]	GO:0016021//integral component of membrane	GO:0004674//protein serine/threonine kinase activity;GO:0005524//ATP binding	GO:0006468//protein phosphorylation	K04730//interleukin-1 receptor-associated kinase 1 [EC:2.7.11.1];K13428//LRR receptor-like serine/threonine-protein kinase EFR [EC:2.7.11.1]	Prupe.7G044200	gi|18408454|ref|NP_566892.1|	2.5e-181	putative LRR receptor-like serine/threonine-protein kinase [Arabidopsis thaliana]
Prupe.4G122300	1.24	0.77	0.9	0.17	0.5	0.44	-1.31084	Down	0.00114012	gi|595905048|ref|XP_007214021.1|//hypothetical protein PRUPE_ppa016515mg [Prunus persica]	NA	NA	NA	K13466//EIX receptor 1/2;K19613//leucine-rich repeat protein SHOC2	Prupe.4G122300	gi|15226862|ref|NP_181039.1|	2.8e-200	disease resistance family protein / LRR family protein [Arabidopsis thaliana]
Prupe.1G358200	9.59	3.23	3.82	1.33	3.01	2.01	-1.31024	Down	0.00138789	gi|596218650|ref|XP_007224009.1|//hypothetical protein PRUPE_ppa014976mg [Prunus persica]	NA	NA	NA	K18470//Rho GTPase-activating protein 1	Prupe.1G358200	gi|15237117|ref|NP_195300.1|	3.5e-71	SEC14 cytosolic factor family protein / phosphoglyceride transfer family protein [Arabidopsis thaliana]
Prupe.6G276900	1.01	0.94	1.02	0.46	0.37	0.34	-1.3085	Down	4.24386e-05	NA	NA	NA	NA	NA
Prupe.6G317900	1.44	1.77	1.49	0.49	0.49	0.88	-1.30814	Down	3.16285e-06	gi|595842261|ref|XP_007208383.1|//hypothetical protein PRUPE_ppa000572mg [Prunus persica]	NA	NA	NA	K01115//phospholipase D1/2 [EC:3.1.4.4]	Prupe.6G317900	gi|22331122|ref|NP_188302.2|	0	phospholipase D P1 [Arabidopsis thaliana]
Prupe.8G063500	4.68	1.99	2.61	0.62	1.5	1.44	-1.30641	Down	0.00101165	gi|595791361|ref|XP_007199429.1|//hypothetical protein PRUPE_ppa026557mg [Prunus persica]	NA	GO:0016758//transferase activity, transferring hexosyl groups	NA	K13493//cytokinin-N-glucosyltransferase [EC:2.4.1.-];K00699//glucuronosyltransferase [EC:2.4.1.17];K13030//cyanohydrin beta-glucosyltransferase [EC:2.4.1.85]	Prupe.8G063500	gi|15219876|ref|NP_173656.1|	2.7e-147	UDP-glycosyltransferase 85A1 [Arabidopsis thaliana]
Prupe.3G140100	9.31	11.68	8.9	4.31	3.65	4.02	-1.30606	Down	6.4068e-12	gi|596295080|ref|XP_007226944.1|//hypothetical protein PRUPE_ppa014696mg [Prunus persica]	NA	NA	NA	NA	Prupe.3G140100	gi|18420939|ref|NP_568475.1|	1.3e-07	uncharacterized protein [Arabidopsis thaliana]
Prupe.4G138100	8.46	16.76	13.93	5.79	4.8	5.01	-1.30516	Down	1.31523e-08	gi|595914761|ref|XP_007214737.1|//hypothetical protein PRUPE_ppa025213mg, partial [Prunus persica]	NA	NA	NA	K03539//ribonuclease P/MRP protein subunit RPP1 [EC:3.1.26.5]	Prupe.4G138100	gi|18399780|ref|NP_566437.1|	2.1e-27	protein activator of spomin::LUC2 [Arabidopsis thaliana]
Prupe.5G131900	1.11	1.35	2.02	0.89	0.2	0.58	-1.30505	Down	0.00488544	gi|595846904|ref|XP_007209219.1|//hypothetical protein PRUPE_ppa006801mg [Prunus persica]	NA	GO:0003676//nucleic acid binding	NA	K13126//polyadenylate-binding protein	Prupe.5G131900	gi|27754598|gb|AAO22745.1|	1.6e-101	putative NAM (no apical meristem) protein [Arabidopsis thaliana]
Prupe.2G167600	3.61	2.89	2.88	1.31	0.64	1.74	-1.30489	Down	2.52378e-05	gi|645252091|ref|XP_008231965.1|//PREDICTED: LRR receptor-like serine/threonine-protein kinase GSO2 [Prunus mume]	NA	NA	NA	K13466//EIX receptor 1/2;K19613//leucine-rich repeat protein SHOC2	Prupe.2G167600	gi|15226862|ref|NP_181039.1|	5.1e-120	disease resistance family protein / LRR family protein [Arabidopsis thaliana]
Prupe.2G158600	1.86	2.38	1.67	0.8	0.61	0.91	-1.30468	Down	1.35475e-05	gi|645253943|ref|XP_008232808.1|//PREDICTED: glycine-rich cell wall structural protein 2-like [Prunus mume];gi|21322711|emb|CAD22154.1|//pherophorin-dz1 protein [Volvox carteri f. nagariensis]	NA	NA	NA	K13098//RNA-binding protein FUS	Prupe.2G158600	gi|15227583|ref|NP_181156.1|	7.3e-48	glycine-rich protein DOT1 [Arabidopsis thaliana]
Prupe.8G072000	53.46	74.56	55.17	29.25	17.74	26.74	-1.30434	Down	1.66584e-12	gi|595791775|ref|XP_007199636.1|//hypothetical protein PRUPE_ppa010605mg [Prunus persica]	NA	NA	NA	NA	Prupe.8G072000	gi|15224079|ref|NP_179975.1|	2.8e-71	class I glutamine amidotransferase-like superfamily protein [Arabidopsis thaliana]
Prupe.4G005100	37.42	35.81	35.36	16.3	14.01	13.99	-1.30388	Down	1.9265e-32	gi|595881375|ref|XP_007212403.1|//hypothetical protein PRUPE_ppa016415mg, partial [Prunus persica]	NA	NA	NA	NA	Prupe.4G005100	gi|17473638|gb|AAL38281.1|	2.3e-38	unknown protein [Arabidopsis thaliana]
Prupe.7G167000	3	3.59	4.3	1.65	1.12	1.54	-1.30379	Down	8.44902e-06	gi|595808646|ref|XP_007202790.1|//hypothetical protein PRUPE_ppa013735mg [Prunus persica]	NA	NA	NA	K14488//SAUR family protein	Prupe.7G167000	gi|15236187|ref|NP_195202.1|	5.1e-39	SAUR-like auxin-responsive protein [Arabidopsis thaliana]
Prupe.3G009200	0.92	0.65	0.77	0.4	0.09	0.38	-1.30369	Down	0.00635209	gi|645237798|ref|XP_008225376.1|//PREDICTED: protein MEI2-like 5 [Prunus mume]	NA	NA	NA	K00016//L-lactate dehydrogenase [EC:1.1.1.27]	Prupe.3G009200	gi|240255987|ref|NP_193546.7|	4.1e-28	protein MEI2-like 3 [Arabidopsis thaliana]
Prupe.4G077100	23.63	32.71	21.71	11.92	11.14	8.42	-1.30101	Down	1.1558e-12	gi|595865316|ref|XP_007211927.1|//hypothetical protein PRUPE_ppa010624mg [Prunus persica]	NA	NA	NA	NA	Prupe.4G077100	gi|9972351|gb|AAG10601.1|AC008030_1	1.2e-47	Unknown protein [Arabidopsis thaliana]
Prupe.5G059600	48.04	58.47	44.17	24.13	10.44	25.52	-1.30009	Down	6.20043e-07	gi|645265937|ref|XP_008238391.1|//PREDICTED: hyoscyamine 6-dioxygenase-like [Prunus mume]	NA	GO:0003824//catalytic activity	NA	K18054//2'-deoxymugineic-acid 2'-dioxygenase / mugineic-acid 3-dioxygenase [EC:1.14.11.24 1.14.11.25]	Prupe.5G059600	gi|30689834|ref|NP_182007.2|	5.1e-44	2-oxoglutarate (2OG) and Fe(II)-dependent oxygenase superfamily protein [Arabidopsis thaliana]
Prupe.7G222800	5.87	6.22	5.28	2.11	1.84	3.09	-1.29937	Down	1.28844e-08	gi|645274838|ref|XP_008242528.1|//PREDICTED: uncharacterized protein LOC103340846 isoform X3 [Prunus mume];gi|645274829|ref|XP_008242524.1|//PREDICTED: uncharacterized protein LOC103340846 isoform X1 [Prunus mume];gi|645274831|ref|XP_008242525.1|//PREDICTED: uncharacterized protein LOC103340846 isoform X2 [Prunus mume]	NA	NA	NA	K05387//glutamate receptor, ionotropic, plant;K14775//ribosome biogenesis protein UTP30	Prupe.7G222800	gi|18377628|gb|AAL66964.1|	2.7e-123	unknown protein [Arabidopsis thaliana]
Prupe.7G140900	2.25	2.57	2.35	0.59	0.47	1.64	-1.29872	Down	0.00280813	gi|595806569|ref|XP_007202467.1|//hypothetical protein PRUPE_ppa010154mg [Prunus persica]	NA	NA	NA	K08233//polyneuridine-aldehyde esterase [EC:3.1.1.78]	Prupe.7G140900	gi|6561984|emb|CAB62473.1|	3.8e-73	putative protein [Arabidopsis thaliana]
Prupe.6G031100	9.64	4.72	7.93	3.21	2.78	2.88	-1.29862	Down	3.02124e-05	gi|595839506|ref|XP_007207854.1|//hypothetical protein PRUPE_ppa022793mg [Prunus persica]	NA	NA	NA	K00850//6-phosphofructokinase 1 [EC:2.7.1.11];K19307//25S rRNA (uracil2634-N3)-methyltransferase [EC:2.1.1.313]	Prupe.6G031100	gi|18412779|ref|NP_567284.1|	1.5e-11	putative copper transport protein [Arabidopsis thaliana]
Prupe.1G497300	1.05	1.16	1.46	0.48	0.38	0.57	-1.29816	Down	0.000175521	gi|645225769|ref|XP_008219728.1|//PREDICTED: LOW QUALITY PROTEIN: uncharacterized protein LOC103319914 [Prunus mume]	NA	GO:0016787//hydrolase activity	GO:0044238//primary metabolic process	K01206//alpha-L-fucosidase [EC:3.2.1.51]	Prupe.1G497300	gi|15231558|ref|NP_189274.1|	5.4e-116	GDSL esterase/lipase [Arabidopsis thaliana]
Prupe.1G431700	67.71	65.8	82.51	35.5	25.62	27.18	-1.29759	Down	3.24244e-17	gi|596198113|ref|XP_007223632.1|//hypothetical protein PRUPE_ppa012638mg [Prunus persica]	NA	GO:0016879//ligase activity, forming carbon-nitrogen bonds;GO:0032559//adenyl ribonucleotide binding	GO:0006464//cellular protein modification process	K10577//ubiquitin-conjugating enzyme E2 I	Prupe.1G431700	gi|15230881|ref|NP_191346.1|	4.9e-82	SUMO-conjugating enzyme SCE1 [Arabidopsis thaliana]
Prupe.6G360300	15.13	24.47	18.86	10.14	7.4	6	-1.29685	Down	1.53254e-09	gi|595825495|ref|XP_007205413.1|//hypothetical protein PRUPE_ppa007621mg [Prunus persica]	GO:0031224//intrinsic component of membrane	NA	GO:0006810//transport	K13947//auxin efflux carrier family	Prupe.6G360300	gi|240256298|ref|NP_197157.4|	1.9e-148	auxin transporter PIN5 [Arabidopsis thaliana]
Prupe.6G007200	5.86	5.88	4.47	0.89	3.95	1.3	-1.29671	Down	0.00202742	gi|595831816|ref|XP_007206347.1|//hypothetical protein PRUPE_ppa017619mg [Prunus persica]	NA	NA	NA	K13261//3,9-dihydroxypterocarpan 6a-monooxygenase [EC:1.14.13.28];K13257//2-hydroxyisoflavanone synthase [EC:1.14.13.136];K07408//cytochrome P450 family 1 subfamily A polypeptide 1 [EC:1.14.14.1]	Prupe.6G007200	gi|15240211|ref|NP_196307.1|	6.8e-113	cytochrome P450, family 93, subfamily D, polypeptide 1 [Arabidopsis thaliana]
Prupe.3G165200	1.16	1.07	0.95	0.44	0.46	0.37	-1.29663	Down	0.000127331	gi|595935022|ref|XP_007215480.1|//hypothetical protein PRUPE_ppa006600mg [Prunus persica]	NA	NA	NA	K13025//ATP-dependent RNA helicase [EC:3.6.4.13]	Prupe.3G165200	gi|15230945|ref|NP_188610.1|	8.1e-195	DEAD-box ATP-dependent RNA helicase 2 [Arabidopsis thaliana]
Prupe.4G108000	0.79	0.94	0.66	0.27	0.25	0.42	-1.2948	Down	0.000234807	gi|595909404|ref|XP_007214273.1|//hypothetical protein PRUPE_ppa026254mg [Prunus persica]	NA	NA	NA	K11593//eukaryotic translation initiation factor 2C	Prupe.4G108000	gi|145336300|ref|NP_174413.2|	3.2e-259	argonaute 2 [Arabidopsis thaliana]
Prupe.2G158700	11.96	10.84	10.7	4.72	4.02	4.92	-1.29457	Down	5.0037e-13	gi|596005500|ref|XP_007218373.1|//hypothetical protein PRUPE_ppa011300mg [Prunus persica]	NA	NA	NA	K12486//stromal membrane-associated protein	Prupe.2G158700	gi|15221718|ref|NP_176511.1|	4.3e-45	calcium-dependent lipid-binding domain-containing protein [Arabidopsis thaliana]
Prupe.1G088000	1.45	1.9	2.19	0.51	0.88	0.76	-1.29425	Down	0.000416669	gi|596198279|ref|XP_007223653.1|//hypothetical protein PRUPE_ppa012762mg [Prunus persica]	NA	NA	NA	K10880//DNA-repair protein XRCC3	Prupe.1G088000	gi|15242152|ref|NP_200560.1|	1.7e-30	zinc finger protein 2 [Arabidopsis thaliana]
Prupe.7G156500	1.7	0.72	1.91	0.33	0.57	0.76	-1.29302	Down	0.00291747	gi|595817359|ref|XP_007204198.1|//hypothetical protein PRUPE_ppa003577mg [Prunus persica]	GO:0005576//extracellular region	GO:0016682//oxidoreductase activity, acting on diphenols and related substances as donors, oxygen as acceptor;GO:0046914//transition metal ion binding	GO:0009808//lignin metabolic process	K05909//laccase [EC:1.10.3.2]	Prupe.7G156500	gi|7413603|emb|CAB86093.1|	4.9e-268	laccase precursor-like [Arabidopsis thaliana]
Prupe.8G148000	2.16	2.7	2.1	0.8	0.61	1.31	-1.29272	Down	3.86432e-05	gi|595794071|ref|XP_007200784.1|//hypothetical protein PRUPE_ppa024053mg [Prunus persica];gi|645261553|ref|XP_008236347.1|//PREDICTED: serine carboxypeptidase-like 13 [Prunus mume]	NA	GO:0004185//serine-type carboxypeptidase activity	GO:0006508//proteolysis	K16296//serine carboxypeptidase-like clade I [EC:3.4.16.-]	Prupe.8G148000	gi|15227765|ref|NP_179876.1|	7.6e-123	serine carboxypeptidase-like 12 [Arabidopsis thaliana]
Prupe.1G255500	55.69	32.46	38.38	13.29	12.14	23.74	-1.29063	Down	0.000978829	gi|488892479|gb|AGL08676.1|//carotenoid cleavage dioxygenase 4 [Prunus persica]	NA	GO:0016701//oxidoreductase activity, acting on single donors with incorporation of molecular oxygen	NA	K09840//9-cis-epoxycarotenoid dioxygenase [EC:1.13.11.51]	Prupe.1G255500	gi|15234169|ref|NP_193652.1|	1.9e-238	nine-cis-epoxycarotenoid dioxygenase 4 [Arabidopsis thaliana]
Prupe.3G253600	0.61	0.98	0.93	0.14	0.4	0.42	-1.29	Down	0.00566619	gi|595971521|ref|XP_007217573.1|//hypothetical protein PRUPE_ppa020665mg [Prunus persica]	NA	NA	NA	K14329//agmatine coumaroyltransferase [EC:2.3.1.64 2.3.1.-];K13264//isoflavone 7-O-glucoside-6''-O-malonyltransferase [EC:2.3.1.115]	Prupe.3G253600	gi|240256381|ref|NP_568561.4|	4.4e-94	phenolic glucoside malonyltransferase 1 [Arabidopsis thaliana]
Prupe.7G073700	5.57	3.38	2.45	1.16	1.28	2	-1.28802	Down	0.000829881	gi|566174695|ref|XP_006381057.1|//hypothetical protein POPTR_0006s05820g [Populus trichocarpa]	NA	NA	NA	NA
Prupe.6G047800	3.58	3.72	2.71	1.08	1.44	1.37	-1.28801	Down	0.000712549	gi|595830500|ref|XP_007206086.1|//hypothetical protein PRUPE_ppa012908mg [Prunus persica]	NA	NA	NA	NA	Prupe.6G047800	gi|18390706|ref|NP_563773.1|	2.4e-48	uncharacterized protein [Arabidopsis thaliana]
BGI_novel_G000046	3.05	3.61	2.89	0.97	1.54	1.29	-1.28796	Down	1.0544e-05	NA	NA	NA	NA	NA
Prupe.5G164500	1.39	2.07	1.48	0.54	0.56	0.84	-1.28785	Down	0.000172118	gi|595848862|ref|XP_007209613.1|//hypothetical protein PRUPE_ppa011598mg [Prunus persica]	NA	NA	NA	K01517//manganese-dependent ADP-ribose/CDP-alcohol diphosphatase [EC:3.6.1.13 3.6.1.16 3.6.1.53]	Prupe.5G164500	gi|13624657|emb|CAC36942.1|	4.5e-52	putative component of high affinity nitrate transporter [Arabidopsis thaliana]
Prupe.1G496700	3.27	4.38	3.59	1.68	1.27	1.59	-1.28707	Down	1.15479e-07	gi|645270232|ref|XP_008240365.1|//PREDICTED: rhodanese-like domain-containing protein 8, chloroplastic [Prunus mume];gi|596297764|ref|XP_007227386.1|//hypothetical protein PRUPE_ppb016870mg [Prunus persica]	NA	NA	NA	NA	Prupe.1G496700	gi|240254095|ref|NP_564039.6|	3.7e-10	rhodanese homology domain-containing protein [Arabidopsis thaliana]
Prupe.6G245600	1.83	1.95	2.72	0.93	0.95	0.73	-1.2847	Down	1.13859e-05	gi|645220796|ref|XP_008241870.1|//PREDICTED: protein ALUMINUM SENSITIVE 3 [Prunus mume]	NA	NA	NA	K02069//putative ABC transport system permease protein	Prupe.6G245600	gi|15228120|ref|NP_181270.1|	2.3e-119	protein aluminum sensitive 3 [Arabidopsis thaliana]
Prupe.7G243400	7.18	6.12	5.02	2.73	2.28	2.47	-1.28428	Down	9.05602e-10	gi|645275525|ref|XP_008242859.1|//PREDICTED: LOW QUALITY PROTEIN: peroxidase 25 [Prunus mume]	NA	GO:0016209//antioxidant activity;GO:0005506//iron ion binding;GO:0003824//catalytic activity	GO:0008152//metabolic process;GO:0006950//response to stress	K00430//peroxidase [EC:1.11.1.7]	Prupe.7G243400	gi|145360874|ref|NP_181679.3|	6.8e-138	putative peroxidase [Arabidopsis thaliana]
Prupe.2G058000	2.22	3.15	2.69	1.27	1.21	0.99	-1.28289	Down	2.30724e-08	gi|645251882|ref|XP_008231876.1|//PREDICTED: type I inositol 1,4,5-trisphosphate 5-phosphatase CVP2 [Prunus mume]	NA	GO:0016787//hydrolase activity	GO:0046856//phosphatidylinositol dephosphorylation	K20279//synaptojanin [EC:3.1.3.36];K01099//inositol polyphosphate 5-phosphatase INPP5B/F [EC:3.1.3.36]	Prupe.2G058000	gi|145334295|ref|NP_001078529.1|	2e-162	DNAse I-like superfamily protein [Arabidopsis thaliana]
Prupe.6G089000	2.94	3.18	3.33	1.16	1.12	1.5	-1.28238	Down	2.49887e-05	gi|595829860|ref|XP_007205952.1|//hypothetical protein PRUPE_ppa011878mg [Prunus persica]	NA	NA	NA	K16911//ATP-dependent RNA helicase DDX21 [EC:3.6.4.13]	Prupe.6G089000	gi|3241945|gb|AAC23732.1|	9.5e-18	unknown protein [Arabidopsis thaliana]
Prupe.2G132900	0.86	1.28	0.73	0.39	0.25	0.48	-1.28139	Down	0.00124682	gi|28300303|gb|AAO37646.1|//NBS-LRR resistance protein RGH2 [Manihot esculenta]	NA	NA	NA	K19613//leucine-rich repeat protein SHOC2;K18932//palmitoyltransferase [EC:2.3.1.225]
Prupe.4G228100	0.57	1.34	0.75	0.42	0.39	0.16	-1.2805	Down	0.0116654	gi|645241396|ref|XP_008227058.1|//PREDICTED: putative lipid-transfer protein DIR1 [Prunus mume]	NA	NA	NA	K14724//solute carrier family 9 (sodium/hydrogen exchanger), member 8	Prupe.4G228100	gi|15240519|ref|NP_200358.1|	1.6e-27	sodium/hydrogen exchanger 4 [Arabidopsis thaliana]
Prupe.6G207500	8.75	9.69	6.28	2.76	5.01	2.12	-1.27983	Down	2.44101e-05	gi|595825503|ref|XP_007205414.1|//hypothetical protein PRUPE_ppa007622mg [Prunus persica]	NA	GO:0016616//oxidoreductase activity, acting on the CH-OH group of donors, NAD or NADP as acceptor;GO:0046914//transition metal ion binding	GO:0008152//metabolic process	K00083//cinnamyl-alcohol dehydrogenase [EC:1.1.1.195]	Prupe.6G207500	gi|15233643|ref|NP_195512.1|	1.3e-157	cinnamyl alcohol dehydrogenase 8 [Arabidopsis thaliana]
Prupe.1G121700	54.89	39.38	41.94	18.36	11.8	25.33	-1.27882	Down	4.5921e-07	gi|658031401|ref|XP_008351168.1|//PREDICTED: circumsporozoite protein-like [Malus domestica]	NA	NA	NA	NA
Prupe.1G080600	140.67	81.92	96.84	34.15	41.92	54.94	-1.27835	Down	1.51384e-08	gi|595864441|ref|XP_007211771.1|//hypothetical protein PRUPE_ppa009653mg [Prunus persica]	NA	NA	NA	K01183//chitinase [EC:3.2.1.14]	Prupe.1G080600	gi|15232509|ref|NP_191010.1|	8.2e-96	chitinase class IV [Arabidopsis thaliana]
BGI_novel_G000486	2.17	2.48	1.84	0.9	0.83	0.77	-1.27797	Down	0.00248062	gi|923919159|ref|XP_013728935.1|//PREDICTED: nischarin-like [Brassica napus]	NA	NA	NA	K12447//UDP-sugar pyrophosphorylase [EC:2.7.7.64]	BGI_novel_G000486	gi|11994792|dbj|BAB03182.1|	5.8e-11	unnamed protein product [Arabidopsis thaliana]
Prupe.6G306100	2.6	3.1	3.11	1.03	1.51	0.8	-1.27683	Down	1.5392e-09	gi|645221826|ref|XP_008246301.1|//PREDICTED: pleiotropic drug resistance protein 3-like [Prunus mume];gi|657957691|ref|XP_008370348.1|//PREDICTED: pleiotropic drug resistance protein 3-like [Malus domestica]	GO:0016021//integral component of membrane	GO:0005524//ATP binding;GO:0016887//ATPase activity	GO:0006810//transport	K05681//ATP-binding cassette, subfamily G (WHITE), member 2;K00789//S-adenosylmethionine synthetase [EC:2.5.1.6]	Prupe.6G306100	gi|15231821|ref|NP_190916.1|	0	ABC transporter G family member 37 [Arabidopsis thaliana]
Prupe.3G224900	2.61	2.54	2.21	0.92	0.99	1.1	-1.27616	Down	1.19481e-10	gi|645248024|ref|XP_008230110.1|//PREDICTED: receptor-like serine/threonine-protein kinase SD1-7 isoform X2 [Prunus mume]	NA	GO:0004674//protein serine/threonine kinase activity;GO:0005524//ATP binding	GO:0006468//protein phosphorylation;GO:0048544//recognition of pollen	K04733//interleukin-1 receptor-associated kinase 4 [EC:2.7.11.1]	Prupe.3G224900	gi|3056588|gb|AAC13899.1|AAC13899	2e-158	T1F9.9 [Arabidopsis thaliana]
Prupe.8G153600	1.63	2.01	0.87	0.87	0.4	0.49	-1.27494	Down	0.00834072	gi|595793867|ref|XP_007200682.1|//hypothetical protein PRUPE_ppa016942mg [Prunus persica]	NA	NA	NA	K13449//pathogenesis-related protein 1	Prupe.8G153600	gi|15235056|ref|NP_195098.1|	1.5e-42	putative pathogenesis-related protein [Arabidopsis thaliana]
Prupe.4G103000	3.31	2.89	3.24	1.1	1.1	1.69	-1.2712	Down	6.69862e-07	gi|645238493|ref|XP_008225705.1|//PREDICTED: beta-amyrin 28-oxidase-like isoform X1 [Prunus mume]	NA	GO:0016709//oxidoreductase activity, acting on paired donors, with incorporation or reduction of molecular oxygen, NAD(P)H as one donor, and incorporation of one atom of oxygen;GO:0005506//iron ion binding	GO:0008152//metabolic process	K07437//cytochrome P450 family 26 subfamily A	Prupe.4G103000	gi|15239304|ref|NP_198460.1|	7.4e-118	cytochrome P450, family 716, subfamily A, polypeptide 1 [Arabidopsis thaliana]
Prupe.2G101600	32.55	23.97	24.27	9.8	9.2	13.3	-1.27059	Down	1.51542e-10	gi|596005333|ref|XP_007218360.1|//hypothetical protein PRUPE_ppa011115mg [Prunus persica]	NA	NA	NA	K00799//glutathione S-transferase [EC:2.5.1.18]	Prupe.2G101600	gi|15232628|ref|NP_187538.1|	5.9e-55	glutathione S-transferase TAU 8 [Arabidopsis thaliana]
Prupe.7G008400	2.82	3.94	3.43	1.71	1.17	1.21	-1.27	Down	6.35926e-05	gi|595811814|ref|XP_007203300.1|//hypothetical protein PRUPE_ppa025821mg [Prunus persica]	NA	NA	NA	K13993//HSP20 family protein	Prupe.7G008400	gi|240254267|ref|NP_175842.4|	1.2e-06	alpha-crystallin domain of heat shock protein-containing protein [Arabidopsis thaliana]
Prupe.3G250200	2.86	4	1.86	1.88	0.52	0.89	-1.26993	Down	0.00753318	gi|595930203|ref|XP_007215204.1|//hypothetical protein PRUPE_ppa014104mg [Prunus persica]	NA	NA	NA	NA	Prupe.3G250200	gi|15230104|ref|NP_189632.1|	5.5e-32	B12D protein [Arabidopsis thaliana]
Prupe.1G475300	122.25	67.1	86.94	27.32	33.3	51.87	-1.26901	Down	0.00132928	gi|596135820|ref|XP_007222322.1|//hypothetical protein PRUPE_ppa008080mg [Prunus persica]	NA	NA	NA	K06699//proteasome activator subunit 4;K12472//epidermal growth factor receptor substrate 15	Prupe.1G475300	gi|227202664|dbj|BAH56805.1|	4.6e-60	AT5G25610 [Arabidopsis thaliana]
Prupe.4G054200	18.2	16.23	16.47	5.83	5.51	9.28	-1.26888	Down	5.58916e-11	gi|727924629|gb|AIY62760.1|//N-acetylserotonin O-methyltransferase [Malus zumi]	NA	GO:0008171//O-methyltransferase activity	NA	K13262//isoflavone-7-O-methyltransferase [EC:2.1.1.150];K16040//trans-resveratrol di-O-methyltransferase [EC:2.1.1.240];K13259//2,7,4'-trihydroxyisoflavanone 4'-O-methyltransferase / isoflavone 4'-O-methyltransferase [EC:2.1.1.212 2.1.1.46]	Prupe.4G054200	gi|15237371|ref|NP_199418.1|	1.6e-60	uncharacterized protein [Arabidopsis thaliana]
Prupe.8G172000	315	465.4	339.04	171.2	107.49	180.52	-1.26805	Down	2.9766e-11	gi|595793697|ref|XP_007200597.1|//hypothetical protein PRUPE_ppa007742mg [Prunus persica]	NA	GO:0008171//O-methyltransferase activity;GO:0046983//protein dimerization activity	GO:0032259//methylation	K13262//isoflavone-7-O-methyltransferase [EC:2.1.1.150];K16040//trans-resveratrol di-O-methyltransferase [EC:2.1.1.240];K13259//2,7,4'-trihydroxyisoflavanone 4'-O-methyltransferase / isoflavone 4'-O-methyltransferase [EC:2.1.1.212 2.1.1.46]	Prupe.8G172000	gi|15236282|ref|NP_195242.1|	2.4e-100	O-methyltransferase family protein [Arabidopsis thaliana]
Prupe.2G088900	4.48	4.02	4.05	1.87	1.53	1.83	-1.26659	Down	9.19019e-12	gi|645252348|ref|XP_008232081.1|//PREDICTED: probable receptor-like protein kinase At1g67000 [Prunus mume]	NA	NA	NA	K04733//interleukin-1 receptor-associated kinase 4 [EC:2.7.11.1]	Prupe.2G088900	gi|334183686|ref|NP_001185332.1|	2.9e-97	putative serine/threonine protein kinase [Arabidopsis thaliana]
BGI_novel_G000811	1.1	0.81	0.8	0.33	0.54	0.18	-1.26652	Down	0.00396098	gi|595843045|ref|XP_007208538.1|//hypothetical protein PRUPE_ppa024993mg, partial [Prunus persica]	NA	GO:0046983//protein dimerization activity;GO:0003676//nucleic acid binding	NA	NA	BGI_novel_G000811	gi|8954063|gb|AAF82236.1|AC069143_12	3.9e-24	Contains similarity to a transposable element Tip100 protein for transposase from Ipomoea purpurea gb|4063769 and is a member of the transmembrane 4 family PF|00335 [Arabidopsis thaliana]
Prupe.4G251600	5.86	6.92	7.25	4.09	2.59	1.42	-1.26544	Down	0.000111264	gi|595885745|ref|XP_007213210.1|//hypothetical protein PRUPE_ppb013341mg, partial [Prunus persica]	NA	NA	NA	NA	Prupe.4G251600	gi|18405186|ref|NP_565916.1|	3.2e-07	uncharacterized protein [Arabidopsis thaliana]
Prupe.3G240000	6.79	5.38	8.03	3.28	2.86	2.17	-1.26537	Down	1.62954e-06	gi|595953061|ref|XP_007216476.1|//hypothetical protein PRUPE_ppa026046mg, partial [Prunus persica]	NA	NA	NA	K09287//RAV-like factor	Prupe.3G240000	gi|18409138|ref|NP_564947.1|	3.8e-81	AP2-EREBP family, RAVE subfamily protein RAV2 [Arabidopsis thaliana]
Prupe.8G008500	1.34	1.14	1.08	0.46	0.52	0.48	-1.26384	Down	1.97098e-06	gi|595790929|ref|XP_007199213.1|//hypothetical protein PRUPE_ppa021839mg [Prunus persica]	NA	NA	NA	K13457//disease resistance protein RPM1	Prupe.8G008500	gi|440572077|gb|AGC12588.1|	9.1e-76	RPM1 [Arabidopsis thaliana]
Prupe.5G022800	9.53	9.11	11.76	3.45	4.41	4.92	-1.26333	Down	2.23102e-09	gi|147767744|emb|CAN76230.1|//hypothetical protein VITISV_040855 [Vitis vinifera];gi|595857758|ref|XP_007210609.1|//hypothetical protein PRUPE_ppa017446mg [Prunus persica]	NA	NA	NA	K13081//leucoanthocyanidin reductase [EC:1.17.1.3]	Prupe.5G022800	gi|15222571|ref|NP_174490.1|	2.5e-84	pinoresinol reductase 1 [Arabidopsis thaliana]
Prupe.1G163500	47.42	43.74	35.84	11.18	20.06	21.1	-1.26213	Down	1.23378e-08	gi|596299194|ref|XP_007227614.1|//hypothetical protein PRUPE_ppa022307mg [Prunus persica]	NA	NA	NA	K13065//shikimate O-hydroxycinnamoyltransferase [EC:2.3.1.133]	Prupe.1G163500	gi|21593424|gb|AAM65391.1|	1.4e-88	fatty acid elongase-like protein (cer2-like) [Arabidopsis thaliana]
Prupe.6G156500	5.13	4.98	4.96	2.02	2.21	2.09	-1.26162	Down	1.02221e-18	gi|645218597|ref|XP_008231450.1|//PREDICTED: beta-glucosidase 11-like [Prunus mume];gi|645218599|ref|XP_008231462.1|//PREDICTED: beta-glucosidase 11-like [Prunus mume]	NA	NA	NA	K01188//beta-glucosidase [EC:3.2.1.21]	Prupe.6G156500	gi|186478068|ref|NP_849578.5|	4.3e-181	beta glucosidase 11 [Arabidopsis thaliana]
Prupe.2G103300	5.85	3.9	4.37	1.41	1.58	2.8	-1.26115	Down	7.90048e-06	gi|645252547|ref|XP_008232172.1|//PREDICTED: probable receptor-like protein kinase At5g39020 [Prunus mume]	NA	NA	NA	K04730//interleukin-1 receptor-associated kinase 1 [EC:2.7.11.1]	Prupe.2G103300	gi|15240873|ref|NP_198644.1|	2.7e-93	PR5-like receptor kinase [Arabidopsis thaliana]
Prupe.1G275300	4.13	3.03	3.2	1.33	1.33	1.58	-1.26058	Down	6.23626e-06	gi|645230015|ref|XP_008221730.1|//PREDICTED: ribonuclease 1, partial [Prunus mume]	NA	GO:0016892//endoribonuclease activity, producing 3'-phosphomonoesters;GO:0003676//nucleic acid binding	NA	K01166//ribonuclease T2 [EC:3.1.27.1]	Prupe.1G275300	gi|21555182|gb|AAM63798.1|	4.8e-99	ribonuclease, RNS1 [Arabidopsis thaliana]
BGI_novel_G000234	11.96	18.52	15.47	7.22	5.64	6.09	-1.25971	Down	3.90397e-08	NA	NA	NA	NA	NA
Prupe.6G189800	1.92	1.72	1.69	0.87	0.35	0.92	-1.25963	Down	0.000386174	gi|645219130|ref|XP_008234156.1|//PREDICTED: UDP-glycosyltransferase 85A5-like [Prunus mume]	NA	NA	NA	K13493//cytokinin-N-glucosyltransferase [EC:2.4.1.-];K00699//glucuronosyltransferase [EC:2.4.1.17];K13030//cyanohydrin beta-glucosyltransferase [EC:2.4.1.85]	Prupe.6G189800	gi|15219870|ref|NP_173653.1|	4.3e-151	UDP-glucosyl transferase 85A2 [Arabidopsis thaliana]
Prupe.6G291500	5.18	5.75	3.81	1.98	1.81	2.34	-1.25834	Down	6.67186e-11	gi|645221465|ref|XP_008245055.1|//PREDICTED: LOW QUALITY PROTEIN: probable serine/threonine-protein kinase WNK5 [Prunus mume]	NA	GO:0004672//protein kinase activity	NA	K08867//WNK lysine deficient protein kinase [EC:2.7.11.1]	Prupe.6G291500	gi|15237159|ref|NP_200637.1|	2.4e-172	regulatory particle triple-A ATPase 3 [Arabidopsis thaliana]
Prupe.2G264000	53.44	66.99	47.63	17.73	34.49	14.3	-1.25828	Down	0.000926716	gi|596027823|ref|XP_007219297.1|//hypothetical protein PRUPE_ppa018737mg [Prunus persica]	NA	NA	NA	NA	Prupe.2G264000	gi|18414834|ref|NP_568152.1|	2.1e-46	uncharacterized protein [Arabidopsis thaliana]
Prupe.6G099400	11.82	7.58	11.54	3.2	3.42	6.04	-1.25748	Down	3.4656e-05	gi|595839405|ref|XP_007207834.1|//hypothetical protein PRUPE_ppa023379mg [Prunus persica]	NA	NA	NA	K19519//transforming growth factor-beta-induced protein;K06464;K06588//null	Prupe.6G099400	gi|21553590|gb|AAM62683.1|	4.9e-64	arabinogalactan protein-like [Arabidopsis thaliana]
Prupe.6G298900	30.98	28.25	26.39	11.23	11.74	12.92	-1.25708	Down	8.40481e-17	gi|645221285|ref|XP_008244386.1|//PREDICTED: calcium-binding protein CML42 [Prunus mume]	NA	NA	NA	K13448//calcium-binding protein CML	Prupe.6G298900	gi|15233402|ref|NP_193810.1|	5.9e-54	calcium-binding protein CML42 [Arabidopsis thaliana]
Prupe.4G196600	15.18	18.08	12.7	7.85	4.24	6.99	-1.25562	Down	3.8214e-09	gi|595884706|ref|XP_007213019.1|//hypothetical protein PRUPE_ppa023041mg [Prunus persica]	NA	NA	NA	K16189//phytochrome-interacting factor 4;K05765//cofilin	Prupe.4G196600	gi|15232315|ref|NP_188700.1|	2.2e-85	transcription factor bHLH123 [Arabidopsis thaliana]
Prupe.8G127100	1.69	1.64	1.67	0.76	0.7	0.63	-1.25228	Down	2.13006e-09	gi|595801102|ref|XP_007201771.1|//hypothetical protein PRUPE_ppa1027204mg, partial [Prunus persica]	NA	NA	NA	K13457//disease resistance protein RPM1	Prupe.8G127100	gi|15222893|ref|NP_175437.1|	9.4e-109	NB-ARC domain-containing disease resistance protein [Arabidopsis thaliana]
Prupe.3G290800	23.46	27.06	24.01	8.66	11.32	11.33	-1.25059	Down	9.88434e-18	gi|595960834|ref|XP_007216921.1|//hypothetical protein PRUPE_ppa018381mg [Prunus persica]	NA	NA	NA	K13944;K01227//mannosyl-glycoprotein endo-beta-N-acetylglucosaminidase [EC:3.2.1.96]	Prupe.3G290800	gi|15242624|ref|NP_201114.1|	3.7e-54	protein LATERAL ORGAN BOUNDARIES [Arabidopsis thaliana]
Prupe.8G152900	186.35	121.55	96.42	46.35	28.48	81.13	-1.24956	Down	0.00828612	gi|595790635|ref|XP_007199066.1|//hypothetical protein PRUPE_ppa018679mg [Prunus persica]	NA	NA	NA	K13449//pathogenesis-related protein 1	Prupe.8G152900	gi|15225965|ref|NP_179064.1|	1.8e-49	pathogenesis-related protein 1 [Arabidopsis thaliana]
Prupe.1G397900	4.36	1.72	1.17	0.79	1	1.09	-1.24701	Down	0.00432708	gi|596245013|ref|XP_007224537.1|//hypothetical protein PRUPE_ppa024411mg [Prunus persica]	NA	NA	NA	K00924;K01381//saccharopepsin [EC:3.4.23.25]	Prupe.1G397900	gi|22326716|ref|NP_196638.2|	5.8e-134	aspartyl protease family protein [Arabidopsis thaliana]
Prupe.8G157400	44.29	40.49	64.4	24.86	18.42	19.72	-1.24691	Down	1.17712e-10	gi|595792209|ref|XP_007199853.1|//hypothetical protein PRUPE_ppa006273mg [Prunus persica]	NA	NA	NA	NA	Prupe.8G157400	gi|42568768|ref|NP_201256.2|	3.2e-153	protein TUNICAMYCIN INDUCED 1 [Arabidopsis thaliana]
Prupe.3G189500	10.28	11.06	10	3.71	4.61	4.87	-1.24689	Down	1.51694e-16	gi|645247233|ref|XP_008229739.1|//PREDICTED: UDP-glycosyltransferase 85A5-like [Prunus mume]	NA	NA	NA	K13691//pathogen-inducible salicylic acid glucosyltransferase [EC:2.4.1.-];K13030//cyanohydrin beta-glucosyltransferase [EC:2.4.1.85]	Prupe.3G189500	gi|79349376|ref|NP_173655.2|	1.6e-160	UDP-glucosyl transferase 85A3 [Arabidopsis thaliana]
Prupe.6G200800	5.06	5.39	6.16	2.92	1.68	2.38	-1.24619	Down	3.4196e-09	gi|700198294|gb|KGN53452.1|//hypothetical protein Csa_4G055460 [Cucumis sativus]	NA	NA	NA	K12811//ATP-dependent RNA helicase DDX46/PRP5 [EC:3.6.4.13]	Prupe.6G200800	gi|4218005|gb|AAD12213.1|	3.6e-18	putative vicilin storage protein (globulin-like) [Arabidopsis thaliana]
BGI_novel_G000114	10.66	22.56	10.91	4.95	5.91	7.17	-1.24618	Down	2.22392e-05	gi|596204944|ref|XP_007223772.1|//hypothetical protein PRUPE_ppa013918mg [Prunus persica]	NA	GO:0005509//calcium ion binding	NA	K13448//calcium-binding protein CML
Prupe.6G062500	4.26	4.44	3.4	1.67	1.21	2.15	-1.24359	Down	6.32523e-07	gi|595841107|ref|XP_007208148.1|//hypothetical protein PRUPE_ppa023447mg [Prunus persica]	NA	GO:0032559//adenyl ribonucleotide binding;GO:0004672//protein kinase activity	GO:0006464//cellular protein modification process	K04733//interleukin-1 receptor-associated kinase 4 [EC:2.7.11.1]	Prupe.6G062500	gi|79540650|ref|NP_200702.2|	4.4e-115	calmodulin-binding receptor-like cytoplasmic kinase 1 [Arabidopsis thaliana]
Prupe.6G281000	1.51	0.7	0.93	0.59	0.35	0.33	-1.24305	Down	0.00143997	gi|645221209|ref|XP_008244048.1|//PREDICTED: receptor-like protein 12 [Prunus mume]	NA	NA	NA	K10406//kinesin family member C2/C3	Prupe.6G281000	gi|15230023|ref|NP_187216.1|	1.9e-102	receptor like protein 32 [Arabidopsis thaliana]
Prupe.1G472500	5.97	8.58	7.33	3.24	2.68	3.32	-1.24193	Down	4.13407e-14	gi|596291281|ref|XP_007226316.1|//hypothetical protein PRUPE_ppa021289mg, partial [Prunus persica]	GO:0031224//intrinsic component of membrane;GO:0016021//integral component of membrane	GO:0015301//anion:anion antiporter activity;GO:0005452//inorganic anion exchanger activity	GO:0006811//ion transport;GO:0015698//inorganic anion transport	K13855;K13862//solute carrier family 4 (sodium borate transporter), member 11;K06573//solute carrier family 4 (anion exchanger), member 1	Prupe.1G472500	gi|15218193|ref|NP_172999.1|	4.6e-269	boron transporter 4 [Arabidopsis thaliana]
Prupe.3G029000	10.32	11.1	9.06	5.03	3.68	4.3	-1.24191	Down	5.86641e-13	NA	NA	NA	NA	NA
Prupe.3G277200	8.54	8.85	8.48	3.25	3.97	3.76	-1.24038	Down	6.79645e-20	gi|595938158|ref|XP_007215636.1|//hypothetical protein PRUPE_ppa003862mg [Prunus persica]	NA	NA	NA	K14638//solute carrier family 15 (peptide/histidine transporter), member 3/4	Prupe.3G277200	gi|15242171|ref|NP_196998.1|	6.7e-175	probable peptide/nitrate transporter [Arabidopsis thaliana]
Prupe.7G178500	371.99	330.5	292.28	121.95	179.69	119.35	-1.23896	Down	3.15787e-13	gi|595805241|ref|XP_007202270.1|//hypothetical protein PRUPE_ppa008859mg [Prunus persica]	NA	GO:0004553//hydrolase activity, hydrolyzing O-glycosyl compounds;GO:0030247//polysaccharide binding	GO:0006026//aminoglycan catabolic process	K01183//chitinase [EC:3.2.1.14]	Prupe.7G178500	gi|5689110|dbj|BAA82814.1|	7.1e-128	basic endochitinase [Arabidopsis thaliana]
Prupe.7G057900	14.26	13.42	10.03	3.45	4.58	7.56	-1.23797	Down	1.98005e-05	NA	NA	NA	NA	NA
Prupe.2G206500	4.32	3.03	2.37	1.22	0.91	1.89	-1.23718	Down	0.000108944	gi|645254911|ref|XP_008233255.1|//PREDICTED: uncharacterized protein LOC103332307 [Prunus mume]	NA	NA	NA	K14794//ribosomal RNA-processing protein 12	Prupe.2G206500	gi|15225053|ref|NP_181454.1|	2.9e-204	major facilitator protein [Arabidopsis thaliana]
Prupe.8G256000	1.13	2.11	2.37	0.86	0.94	0.39	-1.2371	Down	0.00631801	gi|595800441|ref|XP_007201677.1|//hypothetical protein PRUPE_ppa022586mg [Prunus persica]	NA	NA	NA	K08065//nuclear transcription Y subunit beta	Prupe.8G256000	gi|15227134|ref|NP_182302.1|	2e-50	nuclear transcription factor Y subunit B-5 [Arabidopsis thaliana]
Prupe.4G014200	7.68	10.42	8.1	4.12	3.45	3.54	-1.23644	Down	2.66873e-16	gi|645236487|ref|XP_008224761.1|//PREDICTED: uncharacterized protein LOC103324481 [Prunus mume]	NA	NA	NA	NA	Prupe.4G014200	gi|9293890|dbj|BAB01793.1|	8.2e-51	unnamed protein product [Arabidopsis thaliana]
Prupe.8G028300	23.21	21.12	22.1	8.7	9.08	9.31	-1.23642	Down	1.06369e-27	gi|595793231|ref|XP_007200364.1|//hypothetical protein PRUPE_ppa008222mg [Prunus persica]	GO:0044424//intracellular part;GO:0005634//nucleus;GO:0005829//cytosol;GO:0016021//integral component of membrane	GO:0019203//carbohydrate phosphatase activity;GO:0042132//fructose 1,6-bisphosphate 1-phosphatase activity	GO:0005986//sucrose biosynthetic process;GO:0005975//carbohydrate metabolic process;GO:0016311//dephosphorylation;GO:0005983//starch catabolic process;GO:0009750//response to fructose;GO:0030388//fructose 1,6-bisphosphate metabolic process;GO:0009737//response to abscisic acid;GO:0015979//photosynthesis	K03841//fructose-1,6-bisphosphatase I [EC:3.1.3.11]	Prupe.8G028300	gi|15218438|ref|NP_175032.1|	1e-177	fructose-1,6-bisphosphatase [Arabidopsis thaliana]
Prupe.1G120100	155.41	123.55	134.56	42.12	47.22	84.57	-1.23544	Down	1.63961e-07	gi|645231849|ref|XP_008222591.1|//PREDICTED: uncharacterized protein LOC103322454 [Prunus mume]	NA	NA	NA	NA
Prupe.8G083800	1.52	1.59	1.54	0.67	0.45	0.79	-1.23459	Down	0.000226345	gi|645262604|ref|XP_008236837.1|//PREDICTED: uncharacterized protein LOC103335599 [Prunus mume]	NA	NA	NA	NA
Prupe.3G221800	12.95	13.27	13.47	4.69	6.31	5.78	-1.23448	Down	2.15472e-17	gi|595928288|ref|XP_007215122.1|//hypothetical protein PRUPE_ppa004334mg [Prunus persica];gi|470105562|ref|XP_004289151.1|//PREDICTED: beta-amylase-like [Fragaria vesca subsp. vesca]	NA	GO:0016161//beta-amylase activity	GO:0000272//polysaccharide catabolic process	K01177//beta-amylase [EC:3.2.1.2]	Prupe.3G221800	gi|30685252|ref|NP_180788.2|	5.1e-216	beta-amylase 6 [Arabidopsis thaliana]
Prupe.6G141100	300.76	247.5	212.26	67.75	72.17	161.65	-1.2344	Down	0.00427386	gi|645280296|ref|XP_008245121.1|//PREDICTED: pathogenesis-related protein PR-4-like [Prunus mume]	GO:0030312//external encapsulating structure	NA	GO:0006952//defense response	NA	Prupe.6G141100	gi|15229342|ref|NP_187123.1|	1.3e-52	pathogenesis-related 4 [Arabidopsis thaliana]
BGI_novel_G000421	2.07	2.69	1.29	0.89	0.66	0.88	-1.23418	Down	0.00208436	gi|148807152|gb|ABR13286.1|//putative glycine-rich protein [Prunus dulcis]	GO:0016021//integral component of membrane	NA	NA	NA
Prupe.1G294800	31.4	27.88	26.09	11.25	13.96	11.27	-1.23133	Down	1.37004e-18	gi|596172673|ref|XP_007223159.1|//hypothetical protein PRUPE_ppa009409mg [Prunus persica]	NA	NA	NA	NA
Prupe.3G285600	145.55	72.11	82.07	46.18	44.74	32.64	-1.23116	Down	0.000600218	gi|595938361|ref|XP_007215653.1|//hypothetical protein PRUPE_ppa008289mg [Prunus persica];gi|595938370|ref|XP_007215654.1|//hypothetical protein PRUPE_ppa008289mg [Prunus persica]	NA	GO:0016829//lyase activity;GO:0004089//carbonate dehydratase activity;GO:0008270//zinc ion binding	GO:0015976//carbon utilization	K01673//carbonic anhydrase [EC:4.2.1.1]	Prupe.3G285600	gi|30678350|ref|NP_186799.2|	2.6e-105	carbonic anhydrase 1 [Arabidopsis thaliana]
Prupe.5G112900	1.68	2.88	1.97	0.97	0.93	0.83	-1.23038	Down	2.23727e-08	gi|595861342|ref|XP_007211316.1|//hypothetical protein PRUPE_ppa000192mg [Prunus persica];gi|595856853|ref|XP_007210433.1|//hypothetical protein PRUPE_ppa000225mg [Prunus persica]	GO:0016021//integral component of membrane	GO:0005524//ATP binding;GO:0042626//ATPase activity, coupled to transmembrane movement of substances	GO:0055085//transmembrane transport	K05666//ATP-binding cassette, subfamily C (CFTR/MRP), member 2	Prupe.5G112900	gi|22331862|ref|NP_191473.2|	0	multidrug resistance-associated protein 14 [Arabidopsis thaliana]
Prupe.7G149700	6.67	9.41	9.03	3.2	2.06	5.15	-1.23018	Down	6.13015e-05	gi|595820944|ref|XP_007204731.1|//hypothetical protein PRUPE_ppa011343mg [Prunus persica]	NA	NA	NA	K09338//homeobox-leucine zipper protein	Prupe.7G149700	gi|145354375|ref|NP_195392.2|	2.8e-64	homeobox protein 40 [Arabidopsis thaliana]
Prupe.2G127000	1.34	1.38	1.11	0.4	0.66	0.56	-1.22853	Down	1.78445e-06	gi|645253150|ref|XP_008232444.1|//PREDICTED: TMV resistance protein N-like [Prunus mume]	NA	NA	NA	K19613//leucine-rich repeat protein SHOC2	Prupe.2G127000	gi|186527047|ref|NP_001119319.1|	4.6e-168	TIR-NBS-LRR class disease resistance protein [Arabidopsis thaliana]
Prupe.1G246600	3.24	2.71	2.65	1.05	1.51	1.05	-1.22697	Down	6.46265e-06	gi|596166233|ref|XP_007223009.1|//hypothetical protein PRUPE_ppa006817mg [Prunus persica]	NA	NA	NA	K01206//alpha-L-fucosidase [EC:3.2.1.51]	Prupe.1G246600	gi|15231558|ref|NP_189274.1|	9.3e-151	GDSL esterase/lipase [Arabidopsis thaliana]
Prupe.6G200700	11.27	14.4	10.52	5.81	5.46	4.29	-1.22659	Down	8.02616e-13	gi|645261087|ref|XP_008236124.1|//PREDICTED: transcription factor ABORTED MICROSPORES-like [Prunus mume];gi|2586082|gb|AAB82754.1|//retrofit [Oryza longistaminata]	NA	NA	NA	NA
Prupe.6G200500	33.25	33.66	38.61	16.04	14.04	15.37	-1.22618	Down	2.51941e-28	gi|645228085|ref|XP_008220828.1|//PREDICTED: adenosine kinase [Prunus mume]	NA	NA	NA	K02973//small subunit ribosomal protein S23e;K00016//L-lactate dehydrogenase [EC:1.1.1.27]	Prupe.6G200500	gi|15223593|ref|NP_173390.1|	3.6e-17	pfkB-like carbohydrate kinase family protein [Arabidopsis thaliana]
Prupe.6G232100	51.34	51.18	47.33	25.04	11.34	27	-1.2252	Down	7.41856e-07	gi|595824648|ref|XP_007205273.1|//hypothetical protein PRUPE_ppa006491mg [Prunus persica]	NA	NA	NA	K00430//peroxidase [EC:1.11.1.7];K07213//copper chaperone;K10752//histone-binding protein RBBP4	Prupe.6G232100	gi|15242741|ref|NP_195958.1|	5e-87	heavy metal transport/detoxification domain-containing protein [Arabidopsis thaliana]
Prupe.7G022400	2.61	4.11	2.32	1.5	0.98	1.29	-1.22497	Down	2.13975e-05	gi|595807026|ref|XP_007202535.1|//hypothetical protein PRUPE_ppa011046mg [Prunus persica]	GO:0005794//Golgi apparatus;GO:0016021//integral component of membrane	GO:0005484//SNAP receptor activity	GO:0006810//transport;GO:0061025//membrane fusion	K08496//golgi SNAP receptor complex member 2	Prupe.7G022400	gi|15228050|ref|NP_181227.1|	2.1e-77	membrin 11 [Arabidopsis thaliana]
Prupe.6G228000	1.73	2.17	1.72	0.72	1	0.63	-1.22424	Down	0.000107924	gi|595840603|ref|XP_007208050.1|//hypothetical protein PRUPE_ppa002225mg [Prunus persica]	NA	NA	NA	K04733//interleukin-1 receptor-associated kinase 4 [EC:2.7.11.1];K04730//interleukin-1 receptor-associated kinase 1 [EC:2.7.11.1]	Prupe.6G228000	gi|15227790|ref|NP_179901.1|	4.2e-127	putative receptor-like protein kinase [Arabidopsis thaliana]
Prupe.1G204900	2.91	1.91	3.46	1.07	0.64	1.57	-1.22421	Down	0.00863637	gi|596253190|ref|XP_007224736.1|//hypothetical protein PRUPE_ppa024615mg [Prunus persica]	NA	NA	NA	NA	Prupe.1G204900	gi|116830645|gb|ABK28280.1|	2.4e-32	unknown [Arabidopsis thaliana]
Prupe.5G217200	12.91	14.08	14.86	5.61	4.97	6.86	-1.22421	Down	6.37617e-16	gi|645278000|ref|XP_008244033.1|//PREDICTED: transcription factor TCP18 [Prunus mume]	GO:0005634//nucleus	NA	GO:2000032//regulation of secondary shoot formation	NA	Prupe.5G217200	gi|186510200|ref|NP_001118656.1|	1.5e-30	transcription factor TCP18 [Arabidopsis thaliana]
Prupe.4G245100	1.58	2.2	1.65	0.7	0.89	0.68	-1.22303	Down	2.23238e-05	gi|596105683|ref|XP_007221447.1|//hypothetical protein PRUPE_ppa013603mg [Prunus persica]	NA	NA	NA	NA
Prupe.5G245200	13.53	14.02	12.34	5.52	6.13	5.5	-1.22275	Down	4.13699e-23	gi|595847040|ref|XP_007209245.1|//hypothetical protein PRUPE_ppa007182mg [Prunus persica]	NA	GO:0046914//transition metal ion binding;GO:0003824//catalytic activity	GO:0008152//metabolic process	K00001//alcohol dehydrogenase [EC:1.1.1.1]	Prupe.5G245200	gi|18420834|ref|NP_568453.1|	9.2e-177	alcohol dehydrogenase-like 6 [Arabidopsis thaliana]
Prupe.8G160100	2.75	1.62	1.67	0.49	0.78	1.17	-1.22205	Down	0.00351505	gi|595801974|ref|XP_007201911.1|//hypothetical protein PRUPE_ppa013296mg [Prunus persica]	NA	NA	NA	NA	Prupe.8G160100	gi|18399613|ref|NP_565499.1|	1.6e-25	uncharacterized protein [Arabidopsis thaliana]
Prupe.3G312700	28.41	26.5	27.52	14.08	8.4	12.59	-1.22204	Down	2.04258e-12	gi|645250063|ref|XP_008231034.1|//PREDICTED: zerumbone synthase-like isoform X1 [Prunus mume];gi|645250066|ref|XP_008231035.1|//PREDICTED: zerumbone synthase-like isoform X2 [Prunus mume]	NA	GO:0033764//steroid dehydrogenase activity, acting on the CH-OH group of donors, NAD or NADP as acceptor	GO:0008152//metabolic process	K09841//xanthoxin dehydrogenase [EC:1.1.1.288]	Prupe.3G312700	gi|30688484|ref|NP_189311.2|	6.2e-104	Rossmann-fold NAD(P)-binding domain-containing protein [Arabidopsis thaliana]
Prupe.6G077900	234.36	254.11	210.48	114.65	77.41	108.14	-1.22188	Down	1.70969e-14	gi|595823474|ref|XP_007205074.1|//hypothetical protein PRUPE_ppa014318mg [Prunus persica]	NA	GO:0043169//cation binding	NA	NA	Prupe.6G077900	gi|16184|emb|CAA44630.1|	7.1e-18	Metallothionein-like protein [Arabidopsis thaliana]
Prupe.4G147100	2.02	1.15	1.92	0.49	0.52	1.08	-1.22187	Down	0.00295886	gi|595882711|ref|XP_007212649.1|//hypothetical protein PRUPE_ppa018201mg [Prunus persica]	NA	NA	NA	K00799//glutathione S-transferase [EC:2.5.1.18]	Prupe.4G147100	gi|18411929|ref|NP_565178.1|	4.1e-83	glutathione S-transferase TAU 19 [Arabidopsis thaliana]
Prupe.5G074500	12.65	8.05	10.4	3.02	5.25	4.91	-1.22172	Down	2.61641e-06	gi|595860796|ref|XP_007211211.1|//hypothetical protein PRUPE_ppa011496mg [Prunus persica]	NA	GO:0061135//endopeptidase regulator activity	GO:0010466//negative regulation of peptidase activity	NA	Prupe.5G074500	gi|15220874|ref|NP_173228.1|	4.8e-64	kunitz family trypsin and protease inhibitor protein [Arabidopsis thaliana]
Prupe.8G160200	59.53	50.79	39	13.89	18.58	30.29	-1.22112	Down	1.06216e-05	gi|595799467|ref|XP_007201534.1|//hypothetical protein PRUPE_ppa013344mg [Prunus persica]	NA	NA	NA	NA	Prupe.8G160200	gi|18399613|ref|NP_565499.1|	1.1e-29	uncharacterized protein [Arabidopsis thaliana]
Prupe.8G008800	2.08	2.45	2.23	0.84	0.92	1.09	-1.22029	Down	4.25692e-05	gi|595798798|ref|XP_007201448.1|//hypothetical protein PRUPE_ppa013874mg [Prunus persica]	NA	NA	NA	K18167//succinate dehydrogenase assembly factor 1	Prupe.8G008800	gi|18405143|ref|NP_565912.1|	2.1e-23	LYR family of Fe/S cluster biogenesis protein [Arabidopsis thaliana]
Prupe.1G435600	13.76	10.6	11.57	4.57	4.68	6.1	-1.21843	Down	1.03664e-13	gi|645226829|ref|XP_008220223.1|//PREDICTED: LOW QUALITY PROTEIN: pentatricopeptide repeat-containing protein At2g04860 [Prunus mume]	NA	GO:0046872//metal ion binding;GO:0016160//amylase activity	GO:0044238//primary metabolic process	K01176//alpha-amylase [EC:3.2.1.1]	Prupe.1G435600	gi|18416465|ref|NP_567714.1|	1.5e-141	alpha-amylase 1 [Arabidopsis thaliana]
Prupe.2G117400	0.55	0.56	0.35	0.15	0.21	0.23	-1.21747	Down	0.00376882	gi|596049041|ref|XP_007220449.1|//hypothetical protein PRUPE_ppa018298mg [Prunus persica]	NA	NA	NA	K13457//disease resistance protein RPM1	Prupe.2G117400	gi|15222893|ref|NP_175437.1|	1.2e-141	NB-ARC domain-containing disease resistance protein [Arabidopsis thaliana]
Prupe.2G194200	14.27	16.1	13.18	7.12	4.39	7.15	-1.21726	Down	7.63243e-11	gi|645254537|ref|XP_008233084.1|//PREDICTED: cytochrome P450 78A9 [Prunus mume]	NA	GO:0005506//iron ion binding;GO:0016491//oxidoreductase activity	GO:0008152//metabolic process	K00517	Prupe.2G194200	gi|334186192|ref|NP_001190156.1|	2.3e-208	cytochrome p450 78a9 [Arabidopsis thaliana]
Prupe.4G028600	17.3	8.18	10.62	3.59	4.08	4.96	-1.21507	Down	2.39158e-05	gi|645236714|ref|XP_008224869.1|//PREDICTED: cysteine-rich repeat secretory protein 38-like [Prunus mume]	NA	NA	NA	K04733//interleukin-1 receptor-associated kinase 4 [EC:2.7.11.1];K04730//interleukin-1 receptor-associated kinase 1 [EC:2.7.11.1]	Prupe.4G028600	gi|18403247|ref|NP_566697.1|	4.3e-32	Receptor-like protein kinase-related family protein [Arabidopsis thaliana]
Prupe.3G275900	1.82	1.59	2.12	0.67	1.16	0.54	-1.21474	Down	5.87955e-05	gi|645249305|ref|XP_008230691.1|//PREDICTED: LOW QUALITY PROTEIN: ABC transporter B family member 15-like [Prunus mume];gi|595967954|ref|XP_007217335.1|//hypothetical protein PRUPE_ppa020584mg [Prunus persica]	GO:0016021//integral component of membrane	GO:0005524//ATP binding;GO:0042626//ATPase activity, coupled to transmembrane movement of substances	GO:0055085//transmembrane transport	K05658//ATP-binding cassette, subfamily B (MDR/TAP), member 1 [EC:3.6.3.44]	Prupe.3G275900	gi|15229473|ref|NP_189475.1|	0	ABC transporter B family member 15 [Arabidopsis thaliana]
Prupe.4G020400	57.37	68.86	56.69	30.04	25.32	23.82	-1.21345	Down	1.13046e-25	gi|595883975|ref|XP_007212887.1|//hypothetical protein PRUPE_ppa021791mg [Prunus persica]	NA	NA	NA	K08341//GABA(A) receptor-associated protein	Prupe.4G020400	gi|15220686|ref|NP_176395.1|	5.4e-24	autophagy-related protein 8c [Arabidopsis thaliana]
BGI_novel_G000162	2.55	3	1.23	0.86	1.01	0.98	-1.21201	Down	2.4902e-05	gi|596263745|ref|XP_007224977.1|//hypothetical protein PRUPE_ppa020772mg [Prunus persica]	NA	GO:0043531//ADP binding	GO:0007165//signal transduction;GO:0006952//defense response	K03283//heat shock 70kDa protein 1/8;K19613//leucine-rich repeat protein SHOC2	BGI_novel_G000162	gi|10178211|dbj|BAB11635.1|	5.5e-142	TMV resistance protein N [Arabidopsis thaliana]
Prupe.7G004100	21.83	26.89	20.48	10.88	9.59	9.49	-1.21176	Down	1.41005e-24	gi|595804519|ref|XP_007202170.1|//hypothetical protein PRUPE_ppa006457mg [Prunus persica]	NA	GO:0016639//oxidoreductase activity, acting on the CH-NH2 group of donors, NAD or NADP as acceptor	GO:0019752//carboxylic acid metabolic process	K00261//glutamate dehydrogenase (NAD(P)+) [EC:1.4.1.3]	Prupe.7G004100	gi|15238762|ref|NP_197318.1|	1.5e-222	glutamate dehydrogenase 1 [Arabidopsis thaliana]
Prupe.3G190700	5.32	6.87	5.37	2.09	2.25	2.98	-1.21098	Down	2.46243e-06	gi|595954530|ref|XP_007216594.1|//hypothetical protein PRUPE_ppb020961mg, partial [Prunus persica]	NA	NA	NA	NA
Prupe.4G119700	1.98	2.05	1.87	0.46	0.9	1.09	-1.21041	Down	0.000559691	gi|595887266|ref|XP_007213378.1|//hypothetical protein PRUPE_ppa026618mg [Prunus persica]	NA	NA	NA	K09422//myb proto-oncogene protein, plant	Prupe.4G119700	gi|18399724|ref|NP_566434.1|	2.1e-70	myb domain protein 67 [Arabidopsis thaliana]
Prupe.5G044600	2.29	3.27	2.45	0.82	1.4	0.99	-1.20857	Down	0.00647655	gi|595845192|ref|XP_007208881.1|//hypothetical protein PRUPE_ppa026460mg [Prunus persica]	NA	NA	NA	K12876//RNA-binding protein 8A	Prupe.5G044600	gi|2583130|gb|AAB82639.1|	5.4e-07	putative non-LTR retroelement reverse transcriptase [Arabidopsis thaliana]
Prupe.4G268300	0.41	0.47	0.71	0.24	0.24	0.18	-1.20843	Down	0.00248824	gi|645242862|ref|XP_008227721.1|//PREDICTED: pentatricopeptide repeat-containing protein At5g27110 [Prunus mume]	NA	NA	NA	K15271//ATP-dependent DNA helicase HFM1/MER3 [EC:3.6.4.12];K19589//release factor glutamine methyltransferase [EC:2.1.1.297];K17710//pentatricopeptide repeat domain-containing protein 1	Prupe.4G268300	gi|15240444|ref|NP_198063.1|	2.1e-237	pentatricopeptide repeat-containing protein [Arabidopsis thaliana]
Prupe.2G227900	6.32	9.08	8.48	4.28	3.37	2.51	-1.20747	Down	2.27824e-05	gi|596008661|ref|XP_007218493.1|//hypothetical protein PRUPE_ppa012171mg [Prunus persica]	NA	NA	NA	NA
Prupe.6G059000	13.33	9.95	12.57	5.13	5.79	4.62	-1.20743	Down	7.31212e-11	gi|645216333|ref|XP_008220630.1|//PREDICTED: anthocyanidin 3-O-glucosyltransferase 2-like [Prunus mume]	NA	GO:0016757//transferase activity, transferring glycosyl groups	NA	K12938//anthocyanidin 5,3-O-glucosyltransferase [EC:2.4.1.-];K08237//hydroquinone glucosyltransferase [EC:2.4.1.218]	Prupe.6G059000	gi|15222348|ref|NP_172206.1|	1.9e-124	UDP-glucosyl transferase 71C3 [Arabidopsis thaliana]
Prupe.3G294500	0.75	0.4	0.42	0.2	0.26	0.17	-1.20634	Down	0.00978185	gi|645249855|ref|XP_008230934.1|//PREDICTED: GDSL esterase/lipase At5g14450-like [Prunus mume]	NA	NA	NA	K01206//alpha-L-fucosidase [EC:3.2.1.51]	Prupe.3G294500	gi|15241404|ref|NP_196949.1|	7.1e-134	GDSL esterase/lipase [Arabidopsis thaliana]
Prupe.2G043200	3.99	4.03	3.34	1.54	1.94	1.42	-1.20576	Down	9.91966e-15	gi|596054950|ref|XP_007220861.1|//hypothetical protein PRUPE_ppa019097mg, partial [Prunus persica]	NA	GO:0043531//ADP binding	GO:0006952//defense response	K19613//leucine-rich repeat protein SHOC2	Prupe.2G043200	gi|15231862|ref|NP_188065.1|	1.7e-220	NB-ARC domain-containing disease resistance protein [Arabidopsis thaliana]
BGI_novel_G000408	3.1	2.51	2.59	0.97	1.31	1.24	-1.2057	Down	3.41502e-07	gi|645239301|ref|XP_008226064.1|//PREDICTED: BAHD acyltransferase At5g47980-like [Prunus mume]	NA	NA	NA	K13065//shikimate O-hydroxycinnamoyltransferase [EC:2.3.1.133]	BGI_novel_G000408	gi|9279609|dbj|BAB01067.1|	6.8e-102	acetyltranferase-like protein [Arabidopsis thaliana]
Prupe.8G257700	1018.01	687.33	636.43	261.82	492.16	195.64	-1.20534	Down	0.00588228	gi|595793995|ref|XP_007200746.1|//hypothetical protein PRUPE_ppa026610mg [Prunus persica]	NA	NA	NA	K01206//alpha-L-fucosidase [EC:3.2.1.51]	Prupe.8G257700	gi|15228845|ref|NP_191832.1|	1.9e-96	uncharacterized protein [Arabidopsis thaliana]
Prupe.6G157100	3.16	5.19	2.41	1.51	1.62	1.6	-1.20393	Down	4.27226e-06	NA	NA	NA	NA	K00858//NAD+ kinase [EC:2.7.1.23]
Prupe.1G457900	17.15	16.08	14.79	7.32	6.55	7.18	-1.1985	Down	1.7677e-28	gi|645226256|ref|XP_008219956.1|//PREDICTED: LOW QUALITY PROTEIN: probable cyclic nucleotide-gated ion channel 14 [Prunus mume]	NA	NA	NA	K05391//cyclic nucleotide gated channel, other eukaryote	Prupe.1G457900	gi|30682497|ref|NP_850056.1|	5.2e-300	cyclic nucleotide-gated channel 14 [Arabidopsis thaliana]
Prupe.6G040800	2.8	3.55	2.54	1.22	1.41	1.19	-1.19645	Down	1.21157e-09	gi|694398570|ref|XP_009374452.1|//PREDICTED: uncharacterized protein LOC103963361 [Pyrus x bretschneideri];gi|595843860|ref|XP_007208697.1|//hypothetical protein PRUPE_ppa023807mg [Prunus persica]	NA	NA	NA	NA	Prupe.6G040800	gi|145329991|ref|NP_001077981.1|	1.6e-32	uncharacterized protein [Arabidopsis thaliana]
Prupe.2G263600	85.31	84.72	59.21	28.56	18.75	47.68	-1.19538	Down	0.00224719	gi|350528645|gb|AEQ28764.1|//expansin 1 [Prunus salicina]	GO:0044464//cell part	NA	NA	NA	Prupe.2G263600	gi|15226718|ref|NP_181593.1|	2.2e-120	expansin A8 [Arabidopsis thaliana]
Prupe.3G097800	8.55	11.97	9.22	4.69	3.89	4.03	-1.19521	Down	1.48734e-13	gi|658037244|ref|XP_008354189.1|//PREDICTED: metal transporter Nramp6-like [Malus domestica];gi|595967103|ref|XP_007217247.1|//hypothetical protein PRUPE_ppa003835mg [Prunus persica]	GO:0044464//cell part;GO:0016021//integral component of membrane	GO:0005215//transporter activity	GO:0006810//transport;GO:0051234//establishment of localization	K03322//manganese transport protein	Prupe.3G097800	gi|15220858|ref|NP_178198.1|	4.2e-241	metal transporter Nramp1 [Arabidopsis thaliana]
Prupe.6G069000	15.41	16.17	12.34	4.43	8.76	5.7	-1.19337	Down	3.3205e-07	gi|595827570|ref|XP_007205714.1|//hypothetical protein PRUPE_ppa009944mg [Prunus persica]	NA	GO:0016491//oxidoreductase activity	GO:0055114//oxidation-reduction process	K08081//tropinone reductase I [EC:1.1.1.206]	Prupe.6G069000	gi|15227076|ref|NP_180497.1|	9.2e-98	tropinone reductase-like protein [Arabidopsis thaliana]
Prupe.6G166900	26.64	39.79	26.56	11.54	11.23	17.39	-1.1913	Down	1.73024e-06	gi|595837771|ref|XP_007207520.1|//hypothetical protein PRUPE_ppa013987mg [Prunus persica]	NA	NA	NA	NA	Prupe.6G166900	gi|15234833|ref|NP_192727.1|	1.3e-15	uncharacterized protein [Arabidopsis thaliana]
Prupe.4G127200	3.52	3.79	3.68	1.7	1.42	1.73	-1.19063	Down	2.03002e-18	gi|595914774|ref|XP_007214739.1|//hypothetical protein PRUPE_ppa025144mg, partial [Prunus persica]	NA	NA	NA	K08200//MFS transporter, OCT family, solute carrier family 22 (organic cation transporter), member 3;K08202//MFS transporter, OCT family, solute carrier family 22 (organic cation transporter), member 4/5	Prupe.4G127200	gi|15219226|ref|NP_173089.1|	4.5e-181	organic cation/carnitine transporter 3 [Arabidopsis thaliana]
Prupe.1G246000	91.49	106.32	87.02	39.19	27.3	57.17	-1.18995	Down	6.93211e-08	gi|596193860|ref|XP_007223550.1|//hypothetical protein PRUPE_ppa013719mg [Prunus persica]	NA	NA	NA	NA
Prupe.3G072000	16.93	15.92	16.5	8.14	5.76	7.85	-1.18957	Down	2.4765e-17	gi|595972301|ref|XP_007217635.1|//hypothetical protein PRUPE_ppa002586mg [Prunus persica]	GO:0031224//intrinsic component of membrane	GO:0015291//secondary active transmembrane transporter activity	GO:0015698//inorganic anion transport	K17471//sulfate transporter 3	Prupe.3G072000	gi|15233255|ref|NP_188220.1|	6.8e-291	putative sulfate transporter 3;4 [Arabidopsis thaliana]
Prupe.7G153100	0.91	1.22	1.26	0.64	0.41	0.41	-1.18834	Down	8.43621e-05	gi|595820146|ref|XP_007204613.1|//hypothetical protein PRUPE_ppa002502mg [Prunus persica];gi|645272988|ref|XP_008241661.1|//PREDICTED: proline-rich receptor-like protein kinase PERK4 [Prunus mume]	NA	GO:0004674//protein serine/threonine kinase activity;GO:0032559//adenyl ribonucleotide binding;GO:0004871//signal transducer activity	GO:0006464//cellular protein modification process	K04733//interleukin-1 receptor-associated kinase 4 [EC:2.7.11.1];K04730//interleukin-1 receptor-associated kinase 1 [EC:2.7.11.1]	Prupe.7G153100	gi|15224182|ref|NP_179437.1|	3.1e-205	proline-rich extensin-like receptor kinase 4 [Arabidopsis thaliana]
Prupe.6G314200	0.33	0.74	0.67	0.17	0.19	0.34	-1.18771	Down	0.00651351	gi|645221956|ref|XP_008246363.1|//PREDICTED: histidine kinase CKI1-like [Prunus mume]	NA	GO:0016301//kinase activity;GO:0004871//signal transducer activity	GO:0050794//regulation of cellular process;GO:0044237//cellular metabolic process	K14489//arabidopsis histidine kinase 2/3/4 (cytokinin receptor) [EC:2.7.13.3]	Prupe.6G314200	gi|15226594|ref|NP_182265.1|	1.9e-164	histidine kinase CKI1 [Arabidopsis thaliana]
Prupe.3G057300	3.06	3.37	3.27	1.11	1.69	1.41	-1.18735	Down	1.0654e-07	gi|595974285|ref|XP_007217760.1|//hypothetical protein PRUPE_ppa011386mg [Prunus persica];gi|595974302|ref|XP_007217761.1|//hypothetical protein PRUPE_ppa011386mg [Prunus persica]	NA	NA	NA	NA	Prupe.3G057300	gi|15241248|ref|NP_200466.1|	1.4e-19	protein OXIDATIVE STRESS 3 [Arabidopsis thaliana]
Prupe.7G116700	2.04	2.01	1.5	0.89	0.78	0.71	-1.18606	Down	0.000132982	gi|595808990|ref|XP_007202844.1|//hypothetical protein PRUPE_ppa014641mg [Prunus persica]	NA	NA	NA	K10406//kinesin family member C2/C3	Prupe.7G116700	gi|15226242|ref|NP_180345.1|	9.6e-81	uncharacterized protein [Arabidopsis thaliana]
Prupe.2G033300	10.93	8.25	10.73	3.9	5.32	3.87	-1.18589	Down	6.7867e-08	gi|596029107|ref|XP_007219397.1|//hypothetical protein PRUPE_ppa020404mg [Prunus persica]	NA	NA	NA	K04730//interleukin-1 receptor-associated kinase 1 [EC:2.7.11.1]	Prupe.2G033300	gi|12320928|gb|AAG50593.1|AC083891_7	1.7e-06	receptor serine/threonine kinase PR5K, putative [Arabidopsis thaliana]
Prupe.1G068400	1.06	1.45	1.08	0.58	0.67	0.21	-1.18401	Down	0.010049	gi|596294783|ref|XP_007226894.1|//hypothetical protein PRUPE_ppa016510mg [Prunus persica]	NA	NA	NA	K09338//homeobox-leucine zipper protein	Prupe.1G068400	gi|549892|gb|AAA56907.1|	1.1e-42	homeobox protein [Arabidopsis thaliana]
Prupe.3G137000	38.46	30.94	31.28	14.73	11.02	18.55	-1.18277	Down	1.02918e-09	gi|595790171|ref|XP_007198838.1|//hypothetical protein PRUPE_ppa010129mg [Prunus persica]	NA	NA	NA	K10666//E3 ubiquitin-protein ligase RNF5 [EC:2.3.2.27]	Prupe.3G137000	gi|15236326|ref|NP_192260.1|	3.6e-53	E3 ubiquitin-protein ligase RMA1 [Arabidopsis thaliana]
Prupe.5G218300	18.46	20.83	20.34	8.83	7.76	9.75	-1.18217	Down	1.93572e-16	gi|596257053|ref|XP_007224812.1|//hypothetical protein PRUPE_ppa023590mg, partial [Prunus persica]	NA	NA	NA	NA
Prupe.5G082100	1.1	1.21	1.16	0.44	0.6	0.44	-1.18155	Down	0.000904841	gi|595850464|ref|XP_007209922.1|//hypothetical protein PRUPE_ppa004487mg [Prunus persica]	NA	GO:0022857//transmembrane transporter activity	GO:0006810//transport	K03327//multidrug resistance protein, MATE family	Prupe.5G082100	gi|15235794|ref|NP_194010.1|	1.1e-170	mate efflux domain-containing protein [Arabidopsis thaliana]
Prupe.3G033500	23.8	21.58	20.46	9.35	6.84	12.73	-1.18022	Down	2.36384e-09	gi|595950396|ref|XP_007216354.1|//hypothetical protein PRUPE_ppa020514mg [Prunus persica]	NA	GO:0016788//hydrolase activity, acting on ester bonds	NA	K21026//acetylajmaline esterase [EC:3.1.1.80];K01188//beta-glucosidase [EC:3.2.1.21];K00679//phospholipid:diacylglycerol acyltransferase [EC:2.3.1.158];K10396//kinesin family member 5;K01206//alpha-L-fucosidase [EC:3.2.1.51];K10960//geranylgeranyl diphosphate/geranylgeranyl-bacteriochlorophyllide a reductase [EC:1.3.1.83 1.3.1.111]	Prupe.3G033500	gi|4587535|gb|AAD25766.1|AC006577_2	8.9e-99	Belongs to the PF|00657 Lipase/Acylhydrolase with GDSL-motif family. EST gb|R29935 comes from this gene [Arabidopsis thaliana]
Prupe.1G163700	1.12	0.97	0.9	0.46	0.36	0.5	-1.17957	Down	4.77738e-07	gi|596286304|ref|XP_007225595.1|//hypothetical protein PRUPE_ppa1027210mg [Prunus persica]	NA	NA	NA	K19613//leucine-rich repeat protein SHOC2	Prupe.1G163700	gi|15231862|ref|NP_188065.1|	4.3e-116	NB-ARC domain-containing disease resistance protein [Arabidopsis thaliana]
BGI_novel_G000461	0.94	1.41	0.57	0.43	0.34	0.43	-1.17907	Down	0.00603961	gi|645264900|ref|XP_008237897.1|//PREDICTED: pyrophosphate--fructose 6-phosphate 1-phosphotransferase subunit alpha [Prunus mume]	GO:0005737//cytoplasm	GO:0003872//6-phosphofructokinase activity;GO:0005524//ATP binding;GO:0047334//diphosphate-fructose-6-phosphate 1-phosphotransferase activity	GO:0046835//carbohydrate phosphorylation;GO:0061615//glycolytic process through fructose-6-phosphate	K00895//diphosphate-dependent phosphofructokinase [EC:2.7.1.90]	BGI_novel_G000461	gi|15218074|ref|NP_173519.1|	1.1e-16	pyrophosphate--fructose 6-phosphate 1-phosphotransferase subunit alpha 1 [Arabidopsis thaliana]
Prupe.1G419500	1.11	1.24	1.14	0.39	0.33	0.74	-1.17859	Down	0.00198971	gi|645227194|ref|XP_008220398.1|//PREDICTED: uncharacterized protein LOC103320494 [Prunus mume]	NA	NA	NA	NA
Prupe.4G157800	35.15	32.39	33.49	14.8	11.34	18.85	-1.17856	Down	5.57138e-12	gi|645239955|ref|XP_008226376.1|//PREDICTED: probable leucine-rich repeat receptor-like serine/threonine-protein kinase At3g14840 [Prunus mume]	GO:0016021//integral component of membrane	GO:0004674//protein serine/threonine kinase activity;GO:0005524//ATP binding;GO:0000166//nucleotide binding;GO:0004672//protein kinase activity	GO:0006468//protein phosphorylation	K04733//interleukin-1 receptor-associated kinase 4 [EC:2.7.11.1]	Prupe.4G157800	gi|334185357|ref|NP_188102.5|	0	leucine-rich repeat transmembrane protein kinase [Arabidopsis thaliana]
[truncated: 1,091 more rows]
